# Supplementary material for: Fine-tuning the cytotoxicity of ruthenium(ii) arene compounds to enhance selectivity against breast cancers
Source: Dalton Trans. 2023 Jul 28;52(33):11679–90. doi: 10.1039/d3dt02037a (PMC10442743; doi:10.1039/d3dt02037a)
Supplement: DT-052-D3DT02037A-s002 [file DT-052-D3DT02037A-s002.cif]

# Electronic Supplementary Material (ESI) for Dalton Transactions.
# This journal is © The Royal Society of Chemistry 2023

####################################################################### 
# 
# This file contains crystal structure data downloaded from the 
# Cambridge Structural Database (CSD) hosted by the Cambridge 
# Crystallographic Data Centre (CCDC).
# 
# Full information about CCDC data access policies and citation 
# guidelines are available at http://www.ccdc.cam.ac.uk/access/V1 
# 
# Audit and citation data items may have been added by the CCDC. 
# Please retain this information to preserve the provenance of 
# this file and to allow appropriate attribution of the data. 
# 
#######################################################################

data_jr-iii-185_otf
_database_code_depnum_ccdc_archive 'CCDC 2193598'
loop_
_audit_author_name
_audit_author_address
'Farzaneh Fadaei Tirani'
;EPFL
Switzerland
;
_audit_update_record             
;
2022-07-29 deposited with the CCDC.	2023-07-28 downloaded from the CCDC.
;
_audit_creation_date             2022-07-29
_audit_creation_method           
;
Olex2 1.5
(compiled 2022.04.07 svn.rca3783a0 for OlexSys, GUI svn.r6498)
;
_shelx_SHELXL_version_number     2018/3
_audit_contact_author            'Farzaneh Fadaei Tirani'
_chemical_name_common            ?
_chemical_name_systematic        ?
_chemical_formula_moiety         'C43 H38 Cl P2 Ru, C F3 O3 S'
_chemical_formula_sum            'C44 H38 Cl F3 O3 P2 Ru S'
_chemical_formula_weight         902.26
_chemical_melting_point          ?
_chemical_oxdiff_formula         'C44 H38 Cl F3 O3 P2 Ru S'
loop_
_atom_type_symbol
_atom_type_description
_atom_type_scat_dispersion_real
_atom_type_scat_dispersion_imag
_atom_type_scat_source
C C 0.0181 0.0091 'International Tables Vol C Tables 4.2.6.8 and 6.1.1.4'
H H 0.0000 0.0000 'International Tables Vol C Tables 4.2.6.8 and 6.1.1.4'
Cl Cl 0.3639 0.7018 'International Tables Vol C Tables 4.2.6.8 and 6.1.1.4'
F F 0.0727 0.0534 'International Tables Vol C Tables 4.2.6.8 and 6.1.1.4'
O O 0.0492 0.0322 'International Tables Vol C Tables 4.2.6.8 and 6.1.1.4'
P P 0.2955 0.4335 'International Tables Vol C Tables 4.2.6.8 and 6.1.1.4'
Ru Ru 0.0552 3.2960 'International Tables Vol C Tables 4.2.6.8 and 6.1.1.4'
S S 0.3331 0.5567 'International Tables Vol C Tables 4.2.6.8 and 6.1.1.4'

_shelx_space_group_comment       
;
The symmetry employed for this shelxl refinement is uniquely defined
by the following loop, which should always be used as a source of
symmetry information in preference to the above space-group names.
They are only intended as comments.
;
_space_group_crystal_system      monoclinic
_space_group_IT_number           14
_space_group_name_H-M_alt        'P 1 21/c 1'
_space_group_name_Hall           '-P 2ybc'
loop_
_space_group_symop_operation_xyz
'x, y, z'
'-x, y+1/2, -z+1/2'
'-x, -y, -z'
'x, -y-1/2, z-1/2'

_cell_length_a                   12.47399(8)
_cell_length_b                   10.42115(6)
_cell_length_c                   30.03284(18)
_cell_angle_alpha                90
_cell_angle_beta                 99.8863(6)
_cell_angle_gamma                90
_cell_volume                     3846.10(4)
_cell_formula_units_Z            4
_cell_measurement_reflns_used    25456
_cell_measurement_temperature    139.99(10)
_cell_measurement_theta_max      76.2890
_cell_measurement_theta_min      2.9850
_shelx_estimated_absorpt_T_max   0.726
_shelx_estimated_absorpt_T_min   0.548
_exptl_absorpt_coefficient_mu    5.705
_exptl_absorpt_correction_T_max  0.868
_exptl_absorpt_correction_T_min  0.632
_exptl_absorpt_correction_type   Gaussian
_exptl_absorpt_process_details   
;
CrysAlisPro 1.171.42.61a (Rigaku Oxford Diffraction, 2022)
Numerical absorption correction based on Gaussian integration over
a multifaceted crystal model.
Empirical absorption correction using spherical harmonics
as implemented in SCALE3 ABSPACK scaling algorithm
;
_exptl_absorpt_special_details   ?
_exptl_crystal_colour            'clear intense yellow'
_exptl_crystal_density_diffrn    1.558
_exptl_crystal_density_meas      ?
_exptl_crystal_density_method    ?
_exptl_crystal_description       prism
_exptl_crystal_F_000             1840
loop_
_exptl_crystal_face_index_h
_exptl_crystal_face_index_k
_exptl_crystal_face_index_l
_exptl_crystal_face_perp_dist
0 0 1 0.0355
0 0 -1 0.0491
1 0 0 0.0357
-1 0 0 0.0631
0 -1 0 0.0472
0 1 0 0.0386
-1 0 2 0.0347
1 0 -2 0.0282

_exptl_crystal_size_max          0.12
_exptl_crystal_size_mid          0.09
_exptl_crystal_size_min          0.06
loop_
_exptl_oxdiff_crystal_face_indexfrac_h
_exptl_oxdiff_crystal_face_indexfrac_k
_exptl_oxdiff_crystal_face_indexfrac_l
_exptl_oxdiff_crystal_face_x
_exptl_oxdiff_crystal_face_y
_exptl_oxdiff_crystal_face_z
0.0000 -0.0000 1.0000 -0.0347 -0.0270 -0.0278
-0.0000 0.0000 -1.0000 0.0347 0.0270 0.0278
1.0000 -0.0000 0.0000 -0.1059 0.0553 0.0382
-1.0000 0.0000 -0.0000 0.1059 -0.0553 -0.0382
-0.0000 -1.0000 0.0000 -0.0117 -0.0982 0.1098
0.0000 1.0000 -0.0000 0.0117 0.0982 -0.1098
-1.0000 -0.0000 2.0000 0.0364 -0.1093 -0.0939
1.0000 0.0000 -2.0000 -0.0364 0.1093 0.0939

_exptl_transmission_factor_max   ?
_exptl_transmission_factor_min   ?
_diffrn_reflns_av_R_equivalents  0.0176
_diffrn_reflns_av_unetI/netI     0.0137
_diffrn_reflns_Laue_measured_fraction_full 1.000
_diffrn_reflns_Laue_measured_fraction_max 0.980
_diffrn_reflns_limit_h_max       15
_diffrn_reflns_limit_h_min       -15
_diffrn_reflns_limit_k_max       12
_diffrn_reflns_limit_k_min       -13
_diffrn_reflns_limit_l_max       33
_diffrn_reflns_limit_l_min       -37
_diffrn_reflns_number            40600
_diffrn_reflns_point_group_measured_fraction_full 1.000
_diffrn_reflns_point_group_measured_fraction_max 0.980
_diffrn_reflns_theta_full        67.684
_diffrn_reflns_theta_max         76.592
_diffrn_reflns_theta_min         2.987
_diffrn_ambient_environment      N~2~
_diffrn_ambient_temperature      139.99(10)
_diffrn_detector                 'Hybrid Pixel Array Detector'
_diffrn_detector_area_resol_mean 10.0000
_diffrn_detector_type            'HyPix-Arc 150'
_diffrn_measured_fraction_theta_full 1.000
_diffrn_measured_fraction_theta_max 0.980
_diffrn_measurement_details      
;
List of Runs (angles in degrees, time in seconds):

  # Type    Start    End  Width  t~exp~   \w     \q     \k     \f   Frames
#--------------------------------------------------------------------------
  1  \w     44.00 109.00   0.50    0.50    --   79.00-144.00  82.74  130
  2  \w     55.00  84.00   0.50    0.50    --   77.03-125.00  90.00   58
  3  \w     50.00  96.00   0.50    0.50    --   79.00-137.00  -9.79   92
  4  \w     42.00  90.00   0.50    0.50    --   77.03-125.00 -60.00   96
  5  \w     49.00  74.00   0.50    0.50    --   77.03-125.00 -90.00   50
  6  \w     46.00  90.00   0.50    0.50    --   77.03-125.00-180.00   88
  7  \w     40.00  99.00   0.50    0.50    --   75.35-125.00   0.00  118
  8  \w     39.00  87.00   0.50    0.50    --   77.03-125.00 120.00   96
  9  \w     65.00  97.00   0.50    0.50    --   77.03-125.00 150.00   64
 10  \w     41.00 102.00   0.50    0.50    --   75.35   0.00  30.00  122
 11  \w     94.00 119.00   0.50    0.50    --   79.00  54.00 -65.43   50
 12  \w     94.00 119.00   0.50    0.50    --   79.00  57.00-150.86   50
 13  \w     49.00 104.00   0.50    0.50    --   75.35  15.00-180.00  110
 14  \w     49.00  74.00   0.50    0.50    --   75.35  15.00-120.00   50
 15  \w     43.00  89.00   0.50    0.50    --   65.71  15.00-180.00   92
 16  \w     83.00 112.00   0.50    0.50    --   75.35  15.00-120.00   58
 17  \w     76.00 104.00   0.50    0.50    --   75.35   0.00-120.00   56
 18  \w     56.00  99.00   0.50    0.50    --   77.03  15.00 -60.00   86
 19  \w     55.00  95.00   0.50    0.50    --   75.35   0.00 -30.00   80
 20  \w     81.00 106.00   0.50    0.50    --   77.03  15.00 -30.00   50
 21  \w     54.00 100.00   0.50    0.50    --   77.03  15.00  60.00   92
 22  \w   -109.00 -68.00   0.50    0.50    --  -70.18 -15.00 -90.00   82
 23  \w   -104.00 -73.00   0.50    0.50    --  -70.18   0.00-150.00   62
 24  \w   -104.00 -73.00   0.50    0.50    --  -70.18   0.00 -60.00   62
 25  \w   -104.00 -73.00   0.50    0.50    --  -70.18   0.00 -30.00   62
 26  \w   -104.00 -73.00   0.50    0.50    --  -70.18   0.00   0.00   62
 27  \w    -67.00 -41.00   0.50    0.50    --  -67.98 125.00  60.00   52
 28  \w    -90.00 -45.00   0.50    0.50    --  -70.18 125.00   0.00   90
 29  \w    -91.00 -41.00   0.50    0.50    --  -67.98 125.00 -90.00  100
 30  \w    -94.00 -66.00   0.50    0.50    --  -75.50 137.00-154.12   56
;
_diffrn_measurement_device       'four-circle diffractometer'
_diffrn_measurement_device_type  'XtaLAB Synergy R, DW system, HyPix-Arc 150'
_diffrn_measurement_method       '\w scans'
_diffrn_orient_matrix_type       
'CrysAlisPro convention (1999,Acta A55,543-557)'
_diffrn_orient_matrix_UB_11      -0.1058512000
_diffrn_orient_matrix_UB_12      0.0116617000
_diffrn_orient_matrix_UB_13      -0.0347424000
_diffrn_orient_matrix_UB_21      0.0552636000
_diffrn_orient_matrix_UB_22      0.0982477000
_diffrn_orient_matrix_UB_23      -0.0270154000
_diffrn_orient_matrix_UB_31      0.0381844000
_diffrn_orient_matrix_UB_32      -0.1097953000
_diffrn_orient_matrix_UB_33      -0.0278482000
_diffrn_radiation_monochromator  mirror
_diffrn_radiation_probe          x-ray
_diffrn_radiation_type           'Cu K\a'
_diffrn_radiation_wavelength     1.54184
_diffrn_source                   'Rotating-anode X-ray tube'
_diffrn_source_type              'Rigaku (Cu) X-ray Source'
_reflns_Friedel_coverage         0.000
_reflns_Friedel_fraction_full    .
_reflns_Friedel_fraction_max     .
_reflns_number_gt                7431
_reflns_number_total             7930
_reflns_special_details          
;
 Reflections were merged by SHELXL according to the crystal
 class for the calculation of statistics and refinement.
 
 _reflns_Friedel_fraction is defined as the number of unique
 Friedel pairs measured divided by the number that would be
 possible theoretically, ignoring centric projections and
 systematic absences.
;
_reflns_threshold_expression     'I > 2\s(I)'
_computing_cell_refinement       'CrysAlisPro 1.171.42.61a (Rigaku OD, 2022)'
_computing_data_collection       'CrysAlisPro 1.171.42.61a (Rigaku OD, 2022)'
_computing_data_reduction        'CrysAlisPro 1.171.42.61a (Rigaku OD, 2022)'
_computing_molecular_graphics    'Olex2 1.5 (Dolomanov et al., 2009)'
_computing_publication_material  'Olex2 1.5 (Dolomanov et al., 2009)'
_computing_structure_refinement  'ShelXL 2018/3 (Sheldrick, 2015)'
_computing_structure_solution    'ShelXT 2018/2 (Sheldrick, 2015)'
_refine_diff_density_max         0.669
_refine_diff_density_min         -0.381
_refine_diff_density_rms         0.051
_refine_ls_extinction_coef       0.000122(17)
_refine_ls_extinction_expression Fc^*^=kFc[1+0.001xFc^2^\l^3^/sin(2\q)]^-1/4^
_refine_ls_extinction_method     'SHELXL-2018/3 (Sheldrick 2018)'
_refine_ls_goodness_of_fit_ref   1.028
_refine_ls_hydrogen_treatment    constr
_refine_ls_matrix_type           full
_refine_ls_number_parameters     571
_refine_ls_number_reflns         7930
_refine_ls_number_restraints     250
_refine_ls_R_factor_all          0.0245
_refine_ls_R_factor_gt           0.0226
_refine_ls_restrained_S_all      1.106
_refine_ls_shift/su_max          0.001
_refine_ls_shift/su_mean         0.000
_refine_ls_structure_factor_coef Fsqd
_refine_ls_weighting_details     
'w=1/[\s^2^(Fo^2^)+(0.0275P)^2^+3.0553P] where P=(Fo^2^+2Fc^2^)/3'
_refine_ls_weighting_scheme      calc
_refine_ls_wR_factor_gt          0.0574
_refine_ls_wR_factor_ref         0.0583
_refine_special_details          ?
_olex2_refinement_description    
;
1. Fixed Uiso
 At 1.2 times of:
  All C(H) groups
 At 1.5 times of:
  All C(H,H,H) groups
2. Restrained distances
 C44B-F2B = C44B-F3B = C44B-F1B
 1.33 with sigma of 0.02
 C44B-S1B
 1.82 with sigma of 0.02
 S1B-O1B = S1B-O2B = S1B-O3B
 1.44 with sigma of 0.02
 C44B-O2B
 2.56 with sigma of 0.04
 C44B-O1B
 2.58 with sigma of 0.04
 C44B-O3B
 2.57 with sigma of 0.04
3. Uiso/Uaniso restraints and constraints
S1A \\sim S1B \\sim F1A \\sim F1B \\sim F2A \\sim F2B \\sim F3A \\sim F3B \\sim
O1A \\sim O1B \\sim O2B \\sim O3A \\sim O3B \\sim O4 \\sim C44A \\sim C44B:
within 2A with sigma of 0.005 and sigma for terminal atoms of 0.01 within 2A
4. Others
 Sof(S1B)=Sof(F1B)=Sof(F2B)=Sof(F3B)=Sof(O1B)=Sof(O2B)=Sof(O3B)=Sof(C44B)=1-
 FVAR(1)
 Sof(S1A)=Sof(F1A)=Sof(F2A)=Sof(F3A)=Sof(O1A)=Sof(O3A)=Sof(O4)=Sof(C44A)=FVAR(1)
5.a Aromatic/amide H refined with riding coordinates:
 C2(H2), C3(H3), C4(H4), C5(H5), C6(H6), C8(H8), C9(H9), C10(H10), C11(H11),
 C12(H12), C14(H14), C15(H15), C16(H16), C17(H17), C18(H18), C20(H20), C21(H21),
  C22(H22), C23(H23), C24(H24), C26(H26), C27(H27), C28(H28), C29(H29),
 C30(H30), C32(H32), C33(H33), C34(H34), C35(H35), C36(H36), C38(H38), C39(H39),
  C40(H40), C41(H41), C42(H42)
5.b Idealised Me refined as rotating group:
 C43(H43A,H43B,H43C)
;
_atom_sites_solution_hydrogens   geom
_atom_sites_solution_primary     dual
_atom_sites_solution_secondary   difmap
loop_
_atom_site_label
_atom_site_type_symbol
_atom_site_fract_x
_atom_site_fract_y
_atom_site_fract_z
_atom_site_U_iso_or_equiv
_atom_site_adp_type
_atom_site_occupancy
_atom_site_site_symmetry_order
_atom_site_calc_flag
_atom_site_refinement_flags_posn
_atom_site_refinement_flags_adp
_atom_site_refinement_flags_occupancy
_atom_site_disorder_assembly
_atom_site_disorder_group
Ru1 Ru 0.29172(2) 0.49224(2) 0.39640(2) 0.01795(5) Uani 1 1 d . . . . .
Cl1 Cl 0.24770(3) 0.68826(4) 0.35490(2) 0.02360(9) Uani 1 1 d . . . . .
P1 P 0.10911(3) 0.41887(4) 0.37817(2) 0.01767(9) Uani 1 1 d . . . . .
P2 P 0.35430(3) 0.41386(4) 0.33124(2) 0.01815(9) Uani 1 1 d . . . . .
C1 C 0.02649(13) 0.42322(16) 0.32147(5) 0.0196(3) Uani 1 1 d . . . . .
C2 C 0.02963(15) 0.53394(18) 0.29543(6) 0.0269(4) Uani 1 1 d . . . . .
H2 H 0.080804 0.599704 0.305510 0.032 Uiso 1 1 calc R U . . .
C3 C -0.04177(16) 0.5480(2) 0.25493(6) 0.0314(4) Uani 1 1 d . . . . .
H3 H -0.039620 0.623776 0.237544 0.038 Uiso 1 1 calc R U . . .
C4 C -0.11605(15) 0.4526(2) 0.23963(6) 0.0317(4) Uani 1 1 d . . . . .
H4 H -0.164390 0.462608 0.211741 0.038 Uiso 1 1 calc R U . . .
C5 C -0.11967(15) 0.3429(2) 0.26503(6) 0.0310(4) Uani 1 1 d . . . . .
H5 H -0.170251 0.277026 0.254419 0.037 Uiso 1 1 calc R U . . .
C6 C -0.04973(14) 0.32817(17) 0.30612(6) 0.0253(4) Uani 1 1 d . . . . .
H6 H -0.053899 0.253223 0.323752 0.030 Uiso 1 1 calc R U . . .
C7 C 0.01594(14) 0.50903(16) 0.40759(6) 0.0221(3) Uani 1 1 d . . . . .
C8 C 0.03257(16) 0.63870(18) 0.41757(7) 0.0303(4) Uani 1 1 d . . . . .
H8 H 0.097413 0.679592 0.412441 0.036 Uiso 1 1 calc R U . . .
C9 C -0.04576(17) 0.70838(19) 0.43506(7) 0.0366(5) Uani 1 1 d . . . . .
H9 H -0.034599 0.797145 0.441426 0.044 Uiso 1 1 calc R U . . .
C10 C -0.13949(16) 0.64958(19) 0.44322(6) 0.0310(4) Uani 1 1 d . . . . .
H10 H -0.192314 0.697554 0.455464 0.037 Uiso 1 1 calc R U . . .
C11 C -0.15648(16) 0.52084(18) 0.43358(6) 0.0286(4) Uani 1 1 d . . . . .
H11 H -0.220695 0.480083 0.439495 0.034 Uiso 1 1 calc R U . . .
C12 C -0.07996(14) 0.45090(18) 0.41526(6) 0.0253(4) Uani 1 1 d . . . . .
H12 H -0.092944 0.362963 0.407906 0.030 Uiso 1 1 calc R U . . .
C13 C 0.09935(13) 0.25356(16) 0.39752(5) 0.0211(3) Uani 1 1 d . . . . .
C14 C 0.08151(15) 0.22555(17) 0.44116(6) 0.0261(4) Uani 1 1 d . . . . .
H14 H 0.063747 0.292611 0.460054 0.031 Uiso 1 1 calc R U . . .
C15 C 0.08962(16) 0.10015(18) 0.45706(6) 0.0307(4) Uani 1 1 d . . . . .
H15 H 0.078193 0.082182 0.486900 0.037 Uiso 1 1 calc R U . . .
C16 C 0.11410(17) 0.00155(18) 0.42990(7) 0.0340(4) Uani 1 1 d . . . . .
H16 H 0.121747 -0.083587 0.441306 0.041 Uiso 1 1 calc R U . . .
C17 C 0.12747(17) 0.02693(18) 0.38605(7) 0.0327(4) Uani 1 1 d . . . . .
H17 H 0.140948 -0.041397 0.366807 0.039 Uiso 1 1 calc R U . . .
C18 C 0.12122(15) 0.15240(17) 0.37003(6) 0.0261(4) Uani 1 1 d . . . . .
H18 H 0.131966 0.169377 0.340029 0.031 Uiso 1 1 calc R U . . .
C19 C 0.37774(13) 0.24131(16) 0.32658(6) 0.0218(3) Uani 1 1 d . . . . .
C20 C 0.36486(15) 0.15615(18) 0.36066(6) 0.0275(4) Uani 1 1 d . . . . .
H20 H 0.344882 0.187376 0.387804 0.033 Uiso 1 1 calc R U . . .
C21 C 0.38093(19) 0.02521(19) 0.35549(8) 0.0379(5) Uani 1 1 d . . . . .
H21 H 0.370681 -0.032525 0.378874 0.045 Uiso 1 1 calc R U . . .
C22 C 0.41157(17) -0.02089(18) 0.31666(8) 0.0353(5) Uani 1 1 d . . . . .
H22 H 0.422843 -0.110271 0.313299 0.042 Uiso 1 1 calc R U . . .
C23 C 0.42598(15) 0.06304(19) 0.28250(7) 0.0311(4) Uani 1 1 d . . . . .
H23 H 0.447516 0.031276 0.255730 0.037 Uiso 1 1 calc R U . . .
C24 C 0.40909(15) 0.19308(18) 0.28726(6) 0.0270(4) Uani 1 1 d . . . . .
H24 H 0.418845 0.250189 0.263624 0.032 Uiso 1 1 calc R U . . .
C25 C 0.49029(14) 0.48231(16) 0.33178(6) 0.0219(3) Uani 1 1 d . . . . .
C26 C 0.58178(14) 0.40418(18) 0.33364(6) 0.0262(4) Uani 1 1 d . . . . .
H26 H 0.574383 0.313516 0.334426 0.031 Uiso 1 1 calc R U . . .
C27 C 0.68362(15) 0.4587(2) 0.33433(7) 0.0337(4) Uani 1 1 d . . . . .
H27 H 0.745378 0.404818 0.335247 0.040 Uiso 1 1 calc R U . . .
C28 C 0.69626(15) 0.5905(2) 0.33370(7) 0.0341(4) Uani 1 1 d . . . . .
H28 H 0.766027 0.626755 0.333483 0.041 Uiso 1 1 calc R U . . .
C29 C 0.60672(15) 0.66933(19) 0.33339(6) 0.0309(4) Uani 1 1 d . . . . .
H29 H 0.615241 0.759933 0.333715 0.037 Uiso 1 1 calc R U . . .
C30 C 0.50454(15) 0.61573(18) 0.33261(6) 0.0264(4) Uani 1 1 d . . . . .
H30 H 0.443480 0.670192 0.332643 0.032 Uiso 1 1 calc R U . . .
C31 C 0.28089(13) 0.44571(17) 0.27394(5) 0.0212(3) Uani 1 1 d . . . . .
C32 C 0.30529(15) 0.54894(18) 0.24792(6) 0.0275(4) Uani 1 1 d . . . . .
H32 H 0.358114 0.610298 0.260637 0.033 Uiso 1 1 calc R U . . .
C33 C 0.25273(17) 0.5626(2) 0.20343(6) 0.0347(4) Uani 1 1 d . . . . .
H33 H 0.270445 0.632855 0.185883 0.042 Uiso 1 1 calc R U . . .
C34 C 0.17501(17) 0.4749(2) 0.18453(6) 0.0350(4) Uani 1 1 d . . . . .
H34 H 0.139665 0.484485 0.154077 0.042 Uiso 1 1 calc R U . . .
C35 C 0.14894(16) 0.3730(2) 0.21029(6) 0.0323(4) Uani 1 1 d . . . . .
H35 H 0.094842 0.313028 0.197610 0.039 Uiso 1 1 calc R U . . .
C36 C 0.20165(15) 0.35829(18) 0.25454(6) 0.0271(4) Uani 1 1 d . . . . .
H36 H 0.183600 0.287783 0.271899 0.032 Uiso 1 1 calc R U . . .
C37 C 0.40147(17) 0.6195(2) 0.44968(6) 0.0343(4) Uani 1 1 d . . . . .
C38 C 0.46382(16) 0.5197(2) 0.43661(6) 0.0345(5) Uani 1 1 d . . . . .
H38 H 0.530275 0.538746 0.426597 0.041 Uiso 1 1 calc R U . . .
C39 C 0.42936(15) 0.3898(2) 0.43805(6) 0.0309(4) Uani 1 1 d . . . . .
H39 H 0.471019 0.323228 0.427749 0.037 Uiso 1 1 calc R U . . .
C40 C 0.33377(15) 0.36002(18) 0.45471(5) 0.0272(4) Uani 1 1 d . . . . .
H40 H 0.311822 0.273343 0.457054 0.033 Uiso 1 1 calc R U . . .
C41 C 0.27073(16) 0.46171(19) 0.46793(5) 0.0273(4) Uani 1 1 d . . . . .
H41 H 0.205893 0.442616 0.479210 0.033 Uiso 1 1 calc R U . . .
C42 C 0.30211(17) 0.58933(19) 0.46470(6) 0.0303(4) Uani 1 1 d . . . . .
H42 H 0.257142 0.656321 0.472536 0.036 Uiso 1 1 calc R U . . .
C43 C 0.4350(2) 0.7568(2) 0.44750(8) 0.0552(7) Uani 1 1 d . . . . .
H43A H 0.489786 0.764480 0.427846 0.083 Uiso 1 1 calc R U . . .
H43B H 0.465780 0.786951 0.477923 0.083 Uiso 1 1 calc R U . . .
H43C H 0.371376 0.809061 0.435297 0.083 Uiso 1 1 calc R U . . .
S1A S 0.73764(5) 0.17678(5) 0.43973(2) 0.02789(14) Uani 0.9113(16) 1 d . U P A
1
S1B S 0.6838(8) 0.1569(8) 0.4496(3) 0.0541(13) Uani 0.0887(16) 1 d D U P A 2
F1A F 0.6564(2) -0.0195(3) 0.47598(9) 0.1049(9) Uani 0.9113(16) 1 d . U P A 1
F1B F 0.705(2) -0.0808(19) 0.4628(8) 0.068(3) Uani 0.0887(16) 1 d D U P A 2
F2A F 0.7756(2) -0.06656(17) 0.43476(8) 0.0875(7) Uani 0.9113(16) 1 d . U P A 1
F2B F 0.8241(17) 0.018(2) 0.4249(8) 0.078(3) Uani 0.0887(16) 1 d D U P A 2
F3A F 0.6167(2) -0.0112(2) 0.40239(12) 0.0883(10) Uani 0.9113(16) 1 d . U P A 1
F3B F 0.643(3) -0.051(3) 0.3998(12) 0.070(3) Uani 0.0887(16) 1 d D U P A 2
O1A O 0.81873(16) 0.18447(19) 0.47967(6) 0.0370(4) Uani 0.9113(16) 1 d . U P A
1
O1B O 0.7728(16) 0.175(2) 0.4870(6) 0.041(3) Uani 0.0887(16) 1 d D U P A 2
O2B O 0.6768(18) 0.2361(18) 0.4109(6) 0.058(3) Uani 0.0887(16) 1 d D U P A 2
O3A O 0.64234(17) 0.2509(2) 0.44191(7) 0.0670(6) Uani 0.9113(16) 1 d . U P A 1
O3B O 0.5779(15) 0.105(2) 0.4603(7) 0.072(3) Uani 0.0887(16) 1 d D U P A 2
O4 O 0.77611(17) 0.18945(18) 0.39773(5) 0.0514(5) Uani 0.9113(16) 1 d . U P A 1
C44A C 0.6923(3) 0.0119(3) 0.43826(11) 0.0564(7) Uani 0.9113(16) 1 d . U P A 1
C44B C 0.7214(19) -0.0025(18) 0.4295(9) 0.0584(15) Uani 0.0887(16) 1 d D U P A
2

loop_
_atom_site_aniso_label
_atom_site_aniso_U_11
_atom_site_aniso_U_22
_atom_site_aniso_U_33
_atom_site_aniso_U_23
_atom_site_aniso_U_13
_atom_site_aniso_U_12
Ru1 0.02050(7) 0.01853(7) 0.01470(7) 0.00075(4) 0.00268(5) -0.00121(4)
Cl1 0.0270(2) 0.01871(18) 0.02501(19) 0.00212(14) 0.00431(15) 0.00013(15)
P1 0.02101(19) 0.01661(19) 0.01556(18) 0.00078(14) 0.00363(15) 0.00033(15)
P2 0.01974(19) 0.01794(19) 0.01726(19) 0.00236(15) 0.00454(15) 0.00073(15)
C1 0.0203(8) 0.0213(8) 0.0176(7) 0.0002(6) 0.0042(6) 0.0031(6)
C2 0.0305(9) 0.0231(8) 0.0260(9) 0.0034(7) 0.0020(7) -0.0001(7)
C3 0.0332(10) 0.0323(10) 0.0272(9) 0.0108(8) 0.0013(8) 0.0043(8)
C4 0.0249(9) 0.0454(11) 0.0227(9) 0.0049(8) -0.0014(7) 0.0034(8)
C5 0.0265(9) 0.0378(11) 0.0273(9) -0.0006(8) 0.0004(7) -0.0060(8)
C6 0.0265(9) 0.0263(9) 0.0228(8) 0.0019(7) 0.0032(7) -0.0017(7)
C7 0.0254(9) 0.0235(8) 0.0183(8) -0.0009(6) 0.0059(7) 0.0020(7)
C8 0.0322(10) 0.0251(9) 0.0371(10) -0.0044(8) 0.0160(8) -0.0022(8)
C9 0.0430(11) 0.0246(9) 0.0468(12) -0.0077(8) 0.0208(9) -0.0002(8)
C10 0.0355(10) 0.0319(10) 0.0289(9) -0.0017(8) 0.0149(8) 0.0061(8)
C11 0.0278(9) 0.0336(10) 0.0265(9) 0.0003(7) 0.0100(7) -0.0005(8)
C12 0.0273(9) 0.0248(9) 0.0245(8) -0.0025(7) 0.0066(7) -0.0008(7)
C13 0.0214(8) 0.0202(8) 0.0208(8) 0.0025(6) 0.0015(6) -0.0013(6)
C14 0.0314(9) 0.0254(9) 0.0209(8) 0.0015(7) 0.0030(7) -0.0033(7)
C15 0.0356(10) 0.0309(10) 0.0245(9) 0.0088(7) 0.0018(7) -0.0067(8)
C16 0.0369(11) 0.0220(9) 0.0405(11) 0.0102(8) -0.0003(9) -0.0040(8)
C17 0.0407(11) 0.0210(9) 0.0361(10) -0.0003(8) 0.0056(9) 0.0017(8)
C18 0.0301(9) 0.0234(9) 0.0249(8) 0.0009(7) 0.0047(7) 0.0008(7)
C19 0.0203(8) 0.0204(8) 0.0245(8) 0.0005(6) 0.0040(6) 0.0022(6)
C20 0.0305(9) 0.0252(9) 0.0276(9) 0.0050(7) 0.0069(7) 0.0047(7)
C21 0.0468(12) 0.0255(10) 0.0417(12) 0.0117(8) 0.0085(10) 0.0078(9)
C22 0.0355(11) 0.0213(9) 0.0483(12) -0.0005(8) 0.0046(9) 0.0084(8)
C23 0.0296(9) 0.0285(10) 0.0356(10) -0.0065(8) 0.0068(8) 0.0038(8)
C24 0.0302(9) 0.0249(9) 0.0269(9) -0.0007(7) 0.0076(7) 0.0004(7)
C25 0.0215(8) 0.0258(9) 0.0190(8) 0.0035(6) 0.0047(6) -0.0010(7)
C26 0.0242(8) 0.0281(9) 0.0259(9) 0.0034(7) 0.0033(7) 0.0019(7)
C27 0.0215(9) 0.0421(11) 0.0367(10) 0.0043(9) 0.0023(8) 0.0040(8)
C28 0.0230(9) 0.0433(12) 0.0346(10) 0.0069(9) 0.0011(7) -0.0084(8)
C29 0.0316(10) 0.0302(10) 0.0300(9) 0.0050(8) 0.0030(8) -0.0068(8)
C30 0.0262(9) 0.0258(9) 0.0275(9) 0.0038(7) 0.0051(7) -0.0013(7)
C31 0.0217(8) 0.0247(8) 0.0181(8) 0.0016(6) 0.0055(6) 0.0053(7)
C32 0.0307(9) 0.0266(9) 0.0254(9) 0.0046(7) 0.0055(7) 0.0028(7)
C33 0.0406(11) 0.0365(11) 0.0270(9) 0.0121(8) 0.0060(8) 0.0073(9)
C34 0.0381(11) 0.0448(12) 0.0204(9) 0.0019(8) 0.0001(8) 0.0111(9)
C35 0.0293(9) 0.0401(11) 0.0262(9) -0.0045(8) 0.0006(7) 0.0018(8)
C36 0.0270(9) 0.0296(9) 0.0251(9) 0.0012(7) 0.0058(7) 0.0007(7)
C37 0.0434(11) 0.0371(11) 0.0182(8) 0.0005(8) -0.0066(8) -0.0142(9)
C38 0.0250(9) 0.0566(13) 0.0193(9) 0.0044(8) -0.0033(7) -0.0107(9)
C39 0.0277(9) 0.0426(11) 0.0198(8) 0.0027(8) -0.0035(7) 0.0082(8)
C40 0.0354(10) 0.0281(9) 0.0157(8) 0.0063(7) -0.0020(7) -0.0009(8)
C41 0.0332(9) 0.0356(10) 0.0129(7) 0.0011(7) 0.0031(7) -0.0032(8)
C42 0.0424(11) 0.0307(10) 0.0160(8) -0.0059(7) 0.0001(7) -0.0017(8)
C43 0.0767(18) 0.0444(13) 0.0367(12) 0.0033(10) -0.0119(11) -0.0312(13)
S1A 0.0320(3) 0.0261(3) 0.0244(2) -0.00150(19) 0.0016(2) 0.0043(2)
S1B 0.060(2) 0.049(2) 0.048(2) 0.007(2) -0.005(2) -0.004(2)
F1A 0.117(2) 0.117(2) 0.0819(16) 0.0252(14) 0.0182(14) -0.0669(16)
F1B 0.088(5) 0.046(4) 0.059(5) 0.012(4) -0.018(4) -0.009(4)
F2A 0.1248(18) 0.0306(9) 0.0907(15) -0.0089(9) -0.0284(13) 0.0253(11)
F2B 0.084(6) 0.064(5) 0.078(6) -0.005(5) -0.007(5) -0.002(5)
F3A 0.0814(19) 0.0738(19) 0.0911(16) -0.0007(15) -0.0380(15) -0.0369(14)
F3B 0.088(5) 0.046(5) 0.065(5) -0.001(4) -0.019(5) -0.006(4)
O1A 0.0401(10) 0.0387(9) 0.0291(8) -0.0034(7) -0.0027(7) -0.0020(8)
O1B 0.046(6) 0.037(5) 0.036(5) -0.003(5) -0.004(5) 0.000(5)
O2B 0.066(5) 0.054(5) 0.046(5) 0.010(5) -0.010(5) 0.001(5)
O3A 0.0601(12) 0.0768(14) 0.0576(12) -0.0171(11) -0.0087(10) 0.0448(11)
O3B 0.073(5) 0.086(5) 0.056(5) 0.007(5) 0.006(5) -0.001(5)
O4 0.0805(13) 0.0464(10) 0.0283(8) -0.0071(7) 0.0125(8) -0.0219(9)
C44A 0.0641(16) 0.0450(13) 0.0535(15) 0.0077(11) -0.0091(13) -0.0193(12)
C44B 0.066(3) 0.049(3) 0.054(3) 0.004(3) -0.008(3) -0.009(3)

_geom_special_details            
;
 All esds (except the esd in the dihedral angle between two l.s. planes)
 are estimated using the full covariance matrix.  The cell esds are taken
 into account individually in the estimation of esds in distances, angles
 and torsion angles; correlations between esds in cell parameters are only
 used when they are defined by crystal symmetry.  An approximate (isotropic)
 treatment of cell esds is used for estimating esds involving l.s. planes.
;
loop_
_geom_bond_atom_site_label_1
_geom_bond_atom_site_label_2
_geom_bond_distance
_geom_bond_site_symmetry_2
_geom_bond_publ_flag
Ru1 Cl1 2.4069(4) . ?
Ru1 P1 2.3759(4) . ?
Ru1 P2 2.3730(4) . ?
Ru1 C37 2.3326(18) . ?
Ru1 C38 2.2932(19) . ?
Ru1 C39 2.2169(18) . ?
Ru1 C40 2.2191(17) . ?
Ru1 C41 2.2311(17) . ?
Ru1 C42 2.2709(17) . ?
P1 C1 1.8334(16) . ?
P1 C7 1.8349(17) . ?
P1 C13 1.8288(17) . ?
P2 C19 1.8309(17) . ?
P2 C25 1.8377(18) . ?
P2 C31 1.8356(17) . ?
C1 C2 1.398(2) . ?
C1 C6 1.395(2) . ?
C2 H2 0.9500 . ?
C2 C3 1.386(3) . ?
C3 H3 0.9500 . ?
C3 C4 1.382(3) . ?
C4 H4 0.9500 . ?
C4 C5 1.379(3) . ?
C5 H5 0.9500 . ?
C5 C6 1.392(2) . ?
C6 H6 0.9500 . ?
C7 C8 1.392(2) . ?
C7 C12 1.395(2) . ?
C8 H8 0.9500 . ?
C8 C9 1.391(3) . ?
C9 H9 0.9500 . ?
C9 C10 1.379(3) . ?
C10 H10 0.9500 . ?
C10 C11 1.381(3) . ?
C11 H11 0.9500 . ?
C11 C12 1.388(3) . ?
C12 H12 0.9500 . ?
C13 C14 1.397(2) . ?
C13 C18 1.395(2) . ?
C14 H14 0.9500 . ?
C14 C15 1.389(3) . ?
C15 H15 0.9500 . ?
C15 C16 1.378(3) . ?
C16 H16 0.9500 . ?
C16 C17 1.381(3) . ?
C17 H17 0.9500 . ?
C17 C18 1.391(3) . ?
C18 H18 0.9500 . ?
C19 C20 1.385(2) . ?
C19 C24 1.400(2) . ?
C20 H20 0.9500 . ?
C20 C21 1.392(3) . ?
C21 H21 0.9500 . ?
C21 C22 1.375(3) . ?
C22 H22 0.9500 . ?
C22 C23 1.383(3) . ?
C23 H23 0.9500 . ?
C23 C24 1.383(3) . ?
C24 H24 0.9500 . ?
C25 C26 1.395(2) . ?
C25 C30 1.401(2) . ?
C26 H26 0.9500 . ?
C26 C27 1.389(3) . ?
C27 H27 0.9500 . ?
C27 C28 1.382(3) . ?
C28 H28 0.9500 . ?
C28 C29 1.385(3) . ?
C29 H29 0.9500 . ?
C29 C30 1.388(3) . ?
C30 H30 0.9500 . ?
C31 C32 1.394(2) . ?
C31 C36 1.396(3) . ?
C32 H32 0.9500 . ?
C32 C33 1.391(3) . ?
C33 H33 0.9500 . ?
C33 C34 1.381(3) . ?
C34 H34 0.9500 . ?
C34 C35 1.386(3) . ?
C35 H35 0.9500 . ?
C35 C36 1.386(3) . ?
C36 H36 0.9500 . ?
C37 C38 1.395(3) . ?
C37 C42 1.425(3) . ?
C37 C43 1.496(3) . ?
C38 H38 0.9500 . ?
C38 C39 1.423(3) . ?
C39 H39 0.9500 . ?
C39 C40 1.405(3) . ?
C40 H40 0.9500 . ?
C40 C41 1.416(3) . ?
C41 H41 0.9500 . ?
C41 C42 1.394(3) . ?
C42 H42 0.9500 . ?
C43 H43A 0.9800 . ?
C43 H43B 0.9800 . ?
C43 H43C 0.9800 . ?
S1A O1A 1.4324(17) . ?
S1A O3A 1.4285(19) . ?
S1A O4 1.4306(17) . ?
S1A C44A 1.807(3) . ?
S1B O1B 1.450(15) . ?
S1B O2B 1.416(15) . ?
S1B O3B 1.513(16) . ?
S1B C44B 1.854(17) . ?
F1A C44A 1.329(4) . ?
F1B C44B 1.332(19) . ?
F2A C44A 1.341(4) . ?
F2B C44B 1.329(18) . ?
F3A C44A 1.327(4) . ?
F3B C44B 1.310(19) . ?

loop_
_geom_angle_atom_site_label_1
_geom_angle_atom_site_label_2
_geom_angle_atom_site_label_3
_geom_angle
_geom_angle_site_symmetry_1
_geom_angle_site_symmetry_3
_geom_angle_publ_flag
P1 Ru1 Cl1 91.682(14) . . ?
P2 Ru1 Cl1 86.740(14) . . ?
P2 Ru1 P1 97.894(14) . . ?
C37 Ru1 Cl1 85.85(5) . . ?
C37 Ru1 P1 140.14(6) . . ?
C37 Ru1 P2 121.60(6) . . ?
C38 Ru1 Cl1 106.05(6) . . ?
C38 Ru1 P1 159.28(5) . . ?
C38 Ru1 P2 93.81(5) . . ?
C38 Ru1 C37 35.08(8) . . ?
C39 Ru1 Cl1 141.87(6) . . ?
C39 Ru1 P1 126.45(6) . . ?
C39 Ru1 P2 88.11(5) . . ?
C39 Ru1 C37 65.18(8) . . ?
C39 Ru1 C38 36.74(8) . . ?
C39 Ru1 C40 36.92(7) . . ?
C39 Ru1 C41 66.14(7) . . ?
C39 Ru1 C42 77.66(7) . . ?
C40 Ru1 Cl1 159.66(5) . . ?
C40 Ru1 P1 93.98(5) . . ?
C40 Ru1 P2 111.74(5) . . ?
C40 Ru1 C37 77.31(7) . . ?
C40 Ru1 C38 65.73(7) . . ?
C40 Ru1 C41 37.12(7) . . ?
C40 Ru1 C42 66.10(7) . . ?
C41 Ru1 Cl1 124.45(5) . . ?
C41 Ru1 P1 84.81(5) . . ?
C41 Ru1 P2 148.71(5) . . ?
C41 Ru1 C37 64.70(7) . . ?
C41 Ru1 C38 76.40(7) . . ?
C41 Ru1 C42 36.07(7) . . ?
C42 Ru1 Cl1 93.57(5) . . ?
C42 Ru1 P1 104.79(5) . . ?
C42 Ru1 P2 157.29(5) . . ?
C42 Ru1 C37 36.03(7) . . ?
C42 Ru1 C38 64.26(7) . . ?
C1 P1 Ru1 124.74(5) . . ?
C1 P1 C7 97.65(8) . . ?
C7 P1 Ru1 112.69(6) . . ?
C13 P1 Ru1 110.09(5) . . ?
C13 P1 C1 105.12(8) . . ?
C13 P1 C7 104.31(8) . . ?
C19 P2 Ru1 118.73(6) . . ?
C19 P2 C25 102.86(8) . . ?
C19 P2 C31 99.58(8) . . ?
C25 P2 Ru1 107.04(6) . . ?
C31 P2 Ru1 121.95(5) . . ?
C31 P2 C25 104.43(8) . . ?
C2 C1 P1 118.34(13) . . ?
C6 C1 P1 122.13(13) . . ?
C6 C1 C2 118.94(16) . . ?
C1 C2 H2 119.9 . . ?
C3 C2 C1 120.15(17) . . ?
C3 C2 H2 119.9 . . ?
C2 C3 H3 119.7 . . ?
C4 C3 C2 120.60(18) . . ?
C4 C3 H3 119.7 . . ?
C3 C4 H4 120.2 . . ?
C5 C4 C3 119.70(17) . . ?
C5 C4 H4 120.2 . . ?
C4 C5 H5 119.8 . . ?
C4 C5 C6 120.46(18) . . ?
C6 C5 H5 119.8 . . ?
C1 C6 H6 119.9 . . ?
C5 C6 C1 120.14(17) . . ?
C5 C6 H6 119.9 . . ?
C8 C7 P1 121.16(14) . . ?
C8 C7 C12 119.10(16) . . ?
C12 C7 P1 119.29(13) . . ?
C7 C8 H8 120.0 . . ?
C9 C8 C7 119.99(18) . . ?
C9 C8 H8 120.0 . . ?
C8 C9 H9 119.8 . . ?
C10 C9 C8 120.48(18) . . ?
C10 C9 H9 119.8 . . ?
C9 C10 H10 120.0 . . ?
C9 C10 C11 119.91(17) . . ?
C11 C10 H10 120.0 . . ?
C10 C11 H11 119.9 . . ?
C10 C11 C12 120.14(18) . . ?
C12 C11 H11 119.9 . . ?
C7 C12 H12 119.8 . . ?
C11 C12 C7 120.34(17) . . ?
C11 C12 H12 119.8 . . ?
C14 C13 P1 121.65(13) . . ?
C18 C13 P1 119.57(13) . . ?
C18 C13 C14 118.44(16) . . ?
C13 C14 H14 119.8 . . ?
C15 C14 C13 120.32(17) . . ?
C15 C14 H14 119.8 . . ?
C14 C15 H15 119.7 . . ?
C16 C15 C14 120.56(17) . . ?
C16 C15 H15 119.7 . . ?
C15 C16 H16 120.1 . . ?
C15 C16 C17 119.79(17) . . ?
C17 C16 H16 120.1 . . ?
C16 C17 H17 120.0 . . ?
C16 C17 C18 120.07(18) . . ?
C18 C17 H17 120.0 . . ?
C13 C18 H18 119.6 . . ?
C17 C18 C13 120.73(17) . . ?
C17 C18 H18 119.6 . . ?
C20 C19 P2 122.18(13) . . ?
C20 C19 C24 118.56(16) . . ?
C24 C19 P2 119.26(13) . . ?
C19 C20 H20 119.7 . . ?
C19 C20 C21 120.58(18) . . ?
C21 C20 H20 119.7 . . ?
C20 C21 H21 119.9 . . ?
C22 C21 C20 120.24(19) . . ?
C22 C21 H21 119.9 . . ?
C21 C22 H22 120.0 . . ?
C21 C22 C23 119.91(18) . . ?
C23 C22 H22 120.0 . . ?
C22 C23 H23 119.9 . . ?
C24 C23 C22 120.11(18) . . ?
C24 C23 H23 119.9 . . ?
C19 C24 H24 119.7 . . ?
C23 C24 C19 120.58(17) . . ?
C23 C24 H24 119.7 . . ?
C26 C25 P2 121.41(13) . . ?
C26 C25 C30 118.55(16) . . ?
C30 C25 P2 119.96(13) . . ?
C25 C26 H26 119.9 . . ?
C27 C26 C25 120.11(17) . . ?
C27 C26 H26 119.9 . . ?
C26 C27 H27 119.6 . . ?
C28 C27 C26 120.83(18) . . ?
C28 C27 H27 119.6 . . ?
C27 C28 H28 120.1 . . ?
C27 C28 C29 119.71(18) . . ?
C29 C28 H28 120.1 . . ?
C28 C29 H29 120.1 . . ?
C28 C29 C30 119.88(18) . . ?
C30 C29 H29 120.1 . . ?
C25 C30 H30 119.6 . . ?
C29 C30 C25 120.85(17) . . ?
C29 C30 H30 119.6 . . ?
C32 C31 P2 122.92(14) . . ?
C32 C31 C36 118.49(16) . . ?
C36 C31 P2 118.47(13) . . ?
C31 C32 H32 119.8 . . ?
C33 C32 C31 120.35(18) . . ?
C33 C32 H32 119.8 . . ?
C32 C33 H33 119.7 . . ?
C34 C33 C32 120.59(19) . . ?
C34 C33 H33 119.7 . . ?
C33 C34 H34 120.2 . . ?
C33 C34 C35 119.56(18) . . ?
C35 C34 H34 120.2 . . ?
C34 C35 H35 119.9 . . ?
C34 C35 C36 120.12(19) . . ?
C36 C35 H35 119.9 . . ?
C31 C36 H36 119.6 . . ?
C35 C36 C31 120.88(17) . . ?
C35 C36 H36 119.6 . . ?
C38 C37 Ru1 70.92(11) . . ?
C38 C37 C42 118.83(18) . . ?
C38 C37 C43 121.8(2) . . ?
C42 C37 Ru1 69.63(10) . . ?
C42 C37 C43 119.3(2) . . ?
C43 C37 Ru1 130.50(14) . . ?
Ru1 C38 H38 130.4 . . ?
C37 C38 Ru1 74.00(11) . . ?
C37 C38 H38 119.5 . . ?
C37 C38 C39 120.97(18) . . ?
C39 C38 Ru1 68.71(10) . . ?
C39 C38 H38 119.5 . . ?
Ru1 C39 H39 125.6 . . ?
C38 C39 Ru1 74.55(11) . . ?
C38 C39 H39 120.0 . . ?
C40 C39 Ru1 71.63(10) . . ?
C40 C39 C38 120.02(18) . . ?
C40 C39 H39 120.0 . . ?
Ru1 C40 H40 128.1 . . ?
C39 C40 Ru1 71.45(10) . . ?
C39 C40 H40 120.6 . . ?
C39 C40 C41 118.72(18) . . ?
C41 C40 Ru1 71.90(10) . . ?
C41 C40 H40 120.6 . . ?
Ru1 C41 H41 128.4 . . ?
C40 C41 Ru1 70.98(10) . . ?
C40 C41 H41 119.4 . . ?
C42 C41 Ru1 73.52(10) . . ?
C42 C41 C40 121.21(18) . . ?
C42 C41 H41 119.4 . . ?
Ru1 C42 H42 127.3 . . ?
C37 C42 Ru1 74.34(10) . . ?
C37 C42 H42 119.9 . . ?
C41 C42 Ru1 70.41(10) . . ?
C41 C42 C37 120.14(18) . . ?
C41 C42 H42 119.9 . . ?
C37 C43 H43A 109.5 . . ?
C37 C43 H43B 109.5 . . ?
C37 C43 H43C 109.5 . . ?
H43A C43 H43B 109.5 . . ?
H43A C43 H43C 109.5 . . ?
H43B C43 H43C 109.5 . . ?
O1A S1A C44A 104.28(13) . . ?
O3A S1A O1A 113.89(12) . . ?
O3A S1A O4 113.47(13) . . ?
O3A S1A C44A 104.83(17) . . ?
O4 S1A O1A 115.95(12) . . ?
O4 S1A C44A 102.54(14) . . ?
O1B S1B O3B 117.5(14) . . ?
O1B S1B C44B 99.5(12) . . ?
O2B S1B O1B 119.4(14) . . ?
O2B S1B O3B 116.8(14) . . ?
O2B S1B C44B 103.9(12) . . ?
O3B S1B C44B 91.4(11) . . ?
F1A C44A S1A 111.3(2) . . ?
F1A C44A F2A 107.2(3) . . ?
F2A C44A S1A 109.8(2) . . ?
F3A C44A S1A 111.6(2) . . ?
F3A C44A F1A 110.5(3) . . ?
F3A C44A F2A 106.2(3) . . ?
F1B C44B S1B 103.1(15) . . ?
F2B C44B S1B 101.2(15) . . ?
F2B C44B F1B 117(3) . . ?
F3B C44B S1B 111.3(19) . . ?
F3B C44B F1B 95(2) . . ?
F3B C44B F2B 128(3) . . ?

loop_
_geom_torsion_atom_site_label_1
_geom_torsion_atom_site_label_2
_geom_torsion_atom_site_label_3
_geom_torsion_atom_site_label_4
_geom_torsion
_geom_torsion_site_symmetry_1
_geom_torsion_site_symmetry_2
_geom_torsion_site_symmetry_3
_geom_torsion_site_symmetry_4
_geom_torsion_publ_flag
Ru1 P1 C1 C2 -43.46(16) . . . . ?
Ru1 P1 C1 C6 145.49(12) . . . . ?
Ru1 P1 C7 C8 32.86(17) . . . . ?
Ru1 P1 C7 C12 -154.87(12) . . . . ?
Ru1 P1 C13 C14 87.97(14) . . . . ?
Ru1 P1 C13 C18 -85.29(14) . . . . ?
Ru1 P2 C19 C20 -2.97(17) . . . . ?
Ru1 P2 C19 C24 176.64(12) . . . . ?
Ru1 P2 C25 C26 119.19(14) . . . . ?
Ru1 P2 C25 C30 -57.60(15) . . . . ?
Ru1 P2 C31 C32 93.51(15) . . . . ?
Ru1 P2 C31 C36 -90.53(14) . . . . ?
Ru1 C37 C38 C39 -52.22(16) . . . . ?
Ru1 C37 C42 C41 55.57(15) . . . . ?
Ru1 C38 C39 C40 -57.49(15) . . . . ?
Ru1 C39 C40 C41 -56.12(14) . . . . ?
Ru1 C40 C41 C42 -55.97(15) . . . . ?
Ru1 C41 C42 C37 -57.46(15) . . . . ?
P1 C1 C2 C3 -171.67(15) . . . . ?
P1 C1 C6 C5 172.33(14) . . . . ?
P1 C7 C8 C9 172.46(16) . . . . ?
P1 C7 C12 C11 -173.92(14) . . . . ?
P1 C13 C14 C15 -170.94(14) . . . . ?
P1 C13 C18 C17 172.09(15) . . . . ?
P2 C19 C20 C21 178.48(16) . . . . ?
P2 C19 C24 C23 -179.14(14) . . . . ?
P2 C25 C26 C27 -179.53(14) . . . . ?
P2 C25 C30 C29 179.48(14) . . . . ?
P2 C31 C32 C33 174.94(14) . . . . ?
P2 C31 C36 C35 -175.62(14) . . . . ?
C1 P1 C7 C8 -99.94(16) . . . . ?
C1 P1 C7 C12 72.34(15) . . . . ?
C1 P1 C13 C14 -135.37(14) . . . . ?
C1 P1 C13 C18 51.38(15) . . . . ?
C1 C2 C3 C4 -0.6(3) . . . . ?
C2 C1 C6 C5 1.3(3) . . . . ?
C2 C3 C4 C5 0.5(3) . . . . ?
C3 C4 C5 C6 0.6(3) . . . . ?
C4 C5 C6 C1 -1.5(3) . . . . ?
C6 C1 C2 C3 -0.3(3) . . . . ?
C7 P1 C1 C2 81.06(15) . . . . ?
C7 P1 C1 C6 -89.98(15) . . . . ?
C7 P1 C13 C14 -33.17(16) . . . . ?
C7 P1 C13 C18 153.57(14) . . . . ?
C7 C8 C9 C10 0.9(3) . . . . ?
C8 C7 C12 C11 -1.5(3) . . . . ?
C8 C9 C10 C11 -0.7(3) . . . . ?
C9 C10 C11 C12 -0.7(3) . . . . ?
C10 C11 C12 C7 1.7(3) . . . . ?
C12 C7 C8 C9 0.2(3) . . . . ?
C13 P1 C1 C2 -171.80(14) . . . . ?
C13 P1 C1 C6 17.15(16) . . . . ?
C13 P1 C7 C8 152.25(15) . . . . ?
C13 P1 C7 C12 -35.48(16) . . . . ?
C13 C14 C15 C16 -0.7(3) . . . . ?
C14 C13 C18 C17 -1.4(3) . . . . ?
C14 C15 C16 C17 -2.0(3) . . . . ?
C15 C16 C17 C18 3.0(3) . . . . ?
C16 C17 C18 C13 -1.3(3) . . . . ?
C18 C13 C14 C15 2.4(3) . . . . ?
C19 P2 C25 C26 -6.66(16) . . . . ?
C19 P2 C25 C30 176.55(14) . . . . ?
C19 P2 C31 C32 -133.68(15) . . . . ?
C19 P2 C31 C36 42.29(15) . . . . ?
C19 C20 C21 C22 1.1(3) . . . . ?
C20 C19 C24 C23 0.5(3) . . . . ?
C20 C21 C22 C23 -0.3(3) . . . . ?
C21 C22 C23 C24 -0.3(3) . . . . ?
C22 C23 C24 C19 0.2(3) . . . . ?
C24 C19 C20 C21 -1.1(3) . . . . ?
C25 P2 C19 C20 114.93(15) . . . . ?
C25 P2 C19 C24 -65.47(15) . . . . ?
C25 P2 C31 C32 -27.62(17) . . . . ?
C25 P2 C31 C36 148.34(14) . . . . ?
C25 C26 C27 C28 0.7(3) . . . . ?
C26 C25 C30 C29 2.6(3) . . . . ?
C26 C27 C28 C29 1.4(3) . . . . ?
C27 C28 C29 C30 -1.6(3) . . . . ?
C28 C29 C30 C25 -0.5(3) . . . . ?
C30 C25 C26 C27 -2.7(3) . . . . ?
C31 P2 C19 C20 -137.75(15) . . . . ?
C31 P2 C19 C24 41.85(15) . . . . ?
C31 P2 C25 C26 -110.25(15) . . . . ?
C31 P2 C25 C30 72.97(16) . . . . ?
C31 C32 C33 C34 0.6(3) . . . . ?
C32 C31 C36 C35 0.5(3) . . . . ?
C32 C33 C34 C35 0.4(3) . . . . ?
C33 C34 C35 C36 -0.9(3) . . . . ?
C34 C35 C36 C31 0.4(3) . . . . ?
C36 C31 C32 C33 -1.0(3) . . . . ?
C37 C38 C39 Ru1 54.63(16) . . . . ?
C37 C38 C39 C40 -2.9(3) . . . . ?
C38 C37 C42 Ru1 -52.95(15) . . . . ?
C38 C37 C42 C41 2.6(3) . . . . ?
C38 C39 C40 Ru1 58.92(15) . . . . ?
C38 C39 C40 C41 2.8(2) . . . . ?
C39 C40 C41 Ru1 55.90(14) . . . . ?
C39 C40 C41 C42 -0.1(3) . . . . ?
C40 C41 C42 Ru1 54.79(15) . . . . ?
C40 C41 C42 C37 -2.7(3) . . . . ?
C42 C37 C38 Ru1 52.35(15) . . . . ?
C42 C37 C38 C39 0.1(3) . . . . ?
C43 C37 C38 Ru1 -126.45(18) . . . . ?
C43 C37 C38 C39 -178.68(18) . . . . ?
C43 C37 C42 Ru1 125.88(17) . . . . ?
C43 C37 C42 C41 -178.55(17) . . . . ?
O1A S1A C44A F1A 56.6(3) . . . . ?
O1A S1A C44A F2A -61.9(3) . . . . ?
O1A S1A C44A F3A -179.4(3) . . . . ?
O1B S1B C44B F1B 68.9(19) . . . . ?
O1B S1B C44B F2B -52(2) . . . . ?
O1B S1B C44B F3B 170(3) . . . . ?
O2B S1B C44B F1B -167.4(18) . . . . ?
O2B S1B C44B F2B 72(2) . . . . ?
O2B S1B C44B F3B -67(3) . . . . ?
O3A S1A C44A F1A -63.3(3) . . . . ?
O3A S1A C44A F2A 178.1(2) . . . . ?
O3A S1A C44A F3A 60.6(3) . . . . ?
O3B S1B C44B F1B -49.3(19) . . . . ?
O3B S1B C44B F2B -170.3(19) . . . . ?
O3B S1B C44B F3B 51(3) . . . . ?
O4 S1A C44A F1A 177.9(2) . . . . ?
O4 S1A C44A F2A 59.4(2) . . . . ?
O4 S1A C44A F3A -58.1(3) . . . . ?

_shelx_res_file                  
;
TITL jr-iii-185_otf.res in P2(1)/c
    jr-iii-185_otf.res
    created by SHELXL-2018/3 at 14:30:50 on 29-Jul-2022
CELL 1.54184 12.473992 10.421151 30.032841 90 99.8863 90
ZERR 4 0.000075 0.000055 0.000175 0 0.0006 0
LATT 1
SYMM -X,0.5+Y,0.5-Z
SFAC C H Cl F O P Ru S
UNIT 176 152 4 12 12 8 4 4
DFIX 1.33 C44B F2B C44B F3B C44B F1B
SIMU 0.005 0.01 2 S1A > C44B
DANG 2.56 C44B O2B
DANG 2.58 C44B O1B
DFIX 1.82 C44B S1B
DANG 2.57 C44B O3B
DFIX 1.44 S1B O1B S1B O2B S1B O3B

L.S. 20
PLAN  30
SIZE 0.06 0.09 0.12
TEMP -133.15
CONF
wpdb -2
list 4
MORE -1
BOND $H
fmap 2
acta
OMIT 2 1 11
REM <olex2.extras>
REM <HklSrc "%.\\JR-III-185_OTf.hkl">
REM </olex2.extras>

WGHT    0.027500    3.055300
EXTI    0.000122
FVAR       0.24319   0.91131
RU1   7    0.291718    0.492243    0.396402    11.00000    0.02050    0.01853 =
         0.01470    0.00075    0.00268   -0.00121
CL1   3    0.247703    0.688260    0.354895    11.00000    0.02701    0.01871 =
         0.02501    0.00212    0.00431    0.00013
P1    6    0.109107    0.418873    0.378173    11.00000    0.02101    0.01661 =
         0.01556    0.00078    0.00363    0.00033
P2    6    0.354302    0.413856    0.331242    11.00000    0.01974    0.01794 =
         0.01726    0.00236    0.00454    0.00073
C1    1    0.026491    0.423216    0.321473    11.00000    0.02030    0.02129 =
         0.01757    0.00016    0.00417    0.00309
C2    1    0.029629    0.533939    0.295430    11.00000    0.03053    0.02311 =
         0.02602    0.00339    0.00205   -0.00009
AFIX  43
H2    2    0.080804    0.599704    0.305510    11.00000   -1.20000
AFIX   0
C3    1   -0.041766    0.547962    0.254935    11.00000    0.03318    0.03234 =
         0.02721    0.01081    0.00130    0.00433
AFIX  43
H3    2   -0.039620    0.623776    0.237544    11.00000   -1.20000
AFIX   0
C4    1   -0.116051    0.452629    0.239630    11.00000    0.02493    0.04536 =
         0.02275    0.00490   -0.00144    0.00340
AFIX  43
H4    2   -0.164390    0.462608    0.211741    11.00000   -1.20000
AFIX   0
C5    1   -0.119675    0.342945    0.265035    11.00000    0.02648    0.03783 =
         0.02729   -0.00058    0.00042   -0.00603
AFIX  43
H5    2   -0.170251    0.277026    0.254419    11.00000   -1.20000
AFIX   0
C6    1   -0.049727    0.328174    0.306125    11.00000    0.02652    0.02630 =
         0.02280    0.00185    0.00324   -0.00168
AFIX  43
H6    2   -0.053899    0.253223    0.323752    11.00000   -1.20000
AFIX   0
C7    1    0.015937    0.509029    0.407594    11.00000    0.02540    0.02350 =
         0.01826   -0.00085    0.00593    0.00200
C8    1    0.032565    0.638701    0.417574    11.00000    0.03225    0.02513 =
         0.03706   -0.00439    0.01595   -0.00216
AFIX  43
H8    2    0.097413    0.679592    0.412441    11.00000   -1.20000
AFIX   0
C9    1   -0.045757    0.708379    0.435059    11.00000    0.04299    0.02461 =
         0.04677   -0.00772    0.02076   -0.00017
AFIX  43
H9    2   -0.034599    0.797145    0.441426    11.00000   -1.20000
AFIX   0
C10   1   -0.139488    0.649582    0.443222    11.00000    0.03545    0.03192 =
         0.02893   -0.00171    0.01494    0.00614
AFIX  43
H10   2   -0.192314    0.697554    0.455464    11.00000   -1.20000
AFIX   0
C11   1   -0.156479    0.520835    0.433577    11.00000    0.02777    0.03358 =
         0.02646    0.00030    0.01004   -0.00048
AFIX  43
H11   2   -0.220695    0.480083    0.439495    11.00000   -1.20000
AFIX   0
C12   1   -0.079956    0.450897    0.415262    11.00000    0.02729    0.02482 =
         0.02447   -0.00251    0.00657   -0.00075
AFIX  43
H12   2   -0.092944    0.362963    0.407906    11.00000   -1.20000
AFIX   0
C13   1    0.099348    0.253558    0.397520    11.00000    0.02137    0.02022 =
         0.02084    0.00247    0.00146   -0.00128
C14   1    0.081508    0.225553    0.441163    11.00000    0.03140    0.02536 =
         0.02093    0.00155    0.00296   -0.00329
AFIX  43
H14   2    0.063747    0.292611    0.460054    11.00000   -1.20000
AFIX   0
C15   1    0.089617    0.100146    0.457057    11.00000    0.03559    0.03085 =
         0.02452    0.00879    0.00185   -0.00672
AFIX  43
H15   2    0.078193    0.082182    0.486900    11.00000   -1.20000
AFIX   0
C16   1    0.114096    0.001554    0.429899    11.00000    0.03688    0.02202 =
         0.04051    0.01024   -0.00032   -0.00399
AFIX  43
H16   2    0.121747   -0.083587    0.441306    11.00000   -1.20000
AFIX   0
C17   1    0.127468    0.026926    0.386047    11.00000    0.04067    0.02098 =
         0.03608   -0.00027    0.00564    0.00168
AFIX  43
H17   2    0.140948   -0.041397    0.366807    11.00000   -1.20000
AFIX   0
C18   1    0.121218    0.152398    0.370028    11.00000    0.03012    0.02339 =
         0.02494    0.00089    0.00474    0.00080
AFIX  43
H18   2    0.131966    0.169377    0.340029    11.00000   -1.20000
AFIX   0
C19   1    0.377743    0.241315    0.326577    11.00000    0.02035    0.02044 =
         0.02453    0.00051    0.00400    0.00224
C20   1    0.364861    0.156151    0.360657    11.00000    0.03052    0.02521 =
         0.02761    0.00499    0.00695    0.00467
AFIX  43
H20   2    0.344882    0.187376    0.387804    11.00000   -1.20000
AFIX   0
C21   1    0.380930    0.025207    0.355486    11.00000    0.04677    0.02552 =
         0.04166    0.01167    0.00848    0.00782
AFIX  43
H21   2    0.370681   -0.032525    0.378874    11.00000   -1.20000
AFIX   0
C22   1    0.411573   -0.020887    0.316664    11.00000    0.03553    0.02127 =
         0.04833   -0.00053    0.00461    0.00840
AFIX  43
H22   2    0.422843   -0.110271    0.313299    11.00000   -1.20000
AFIX   0
C23   1    0.425979    0.063038    0.282504    11.00000    0.02960    0.02846 =
         0.03558   -0.00650    0.00676    0.00384
AFIX  43
H23   2    0.447516    0.031276    0.255730    11.00000   -1.20000
AFIX   0
C24   1    0.409088    0.193077    0.287257    11.00000    0.03020    0.02488 =
         0.02689   -0.00068    0.00757    0.00044
AFIX  43
H24   2    0.418845    0.250189    0.263624    11.00000   -1.20000
AFIX   0
C25   1    0.490288    0.482315    0.331780    11.00000    0.02146    0.02576 =
         0.01899    0.00354    0.00472   -0.00101
C26   1    0.581777    0.404180    0.333636    11.00000    0.02419    0.02807 =
         0.02595    0.00343    0.00331    0.00188
AFIX  43
H26   2    0.574383    0.313516    0.334426    11.00000   -1.20000
AFIX   0
C27   1    0.683616    0.458715    0.334330    11.00000    0.02151    0.04212 =
         0.03667    0.00435    0.00233    0.00398
AFIX  43
H27   2    0.745378    0.404818    0.335247    11.00000   -1.20000
AFIX   0
C28   1    0.696256    0.590464    0.333702    11.00000    0.02302    0.04329 =
         0.03464    0.00690    0.00108   -0.00843
AFIX  43
H28   2    0.766027    0.626755    0.333483    11.00000   -1.20000
AFIX   0
C29   1    0.606722    0.669332    0.333393    11.00000    0.03161    0.03023 =
         0.02999    0.00497    0.00297   -0.00679
AFIX  43
H29   2    0.615241    0.759933    0.333715    11.00000   -1.20000
AFIX   0
C30   1    0.504539    0.615726    0.332613    11.00000    0.02616    0.02577 =
         0.02751    0.00384    0.00508   -0.00132
AFIX  43
H30   2    0.443480    0.670192    0.332643    11.00000   -1.20000
AFIX   0
C31   1    0.280889    0.445708    0.273937    11.00000    0.02166    0.02474 =
         0.01808    0.00156    0.00553    0.00533
C32   1    0.305295    0.548936    0.247918    11.00000    0.03071    0.02656 =
         0.02540    0.00462    0.00551    0.00277
AFIX  43
H32   2    0.358114    0.610298    0.260637    11.00000   -1.20000
AFIX   0
C33   1    0.252731    0.562600    0.203429    11.00000    0.04065    0.03646 =
         0.02701    0.01208    0.00604    0.00733
AFIX  43
H33   2    0.270445    0.632855    0.185883    11.00000   -1.20000
AFIX   0
C34   1    0.175011    0.474937    0.184534    11.00000    0.03807    0.04477 =
         0.02036    0.00186    0.00009    0.01106
AFIX  43
H34   2    0.139665    0.484485    0.154077    11.00000   -1.20000
AFIX   0
C35   1    0.148938    0.372977    0.210294    11.00000    0.02930    0.04006 =
         0.02616   -0.00451    0.00062    0.00179
AFIX  43
H35   2    0.094842    0.313028    0.197610    11.00000   -1.20000
AFIX   0
C36   1    0.201647    0.358286    0.254543    11.00000    0.02698    0.02957 =
         0.02511    0.00121    0.00575    0.00069
AFIX  43
H36   2    0.183600    0.287783    0.271899    11.00000   -1.20000
AFIX   0
C37   1    0.401472    0.619484    0.449683    11.00000    0.04344    0.03712 =
         0.01818    0.00051   -0.00662   -0.01423
C38   1    0.463822    0.519721    0.436611    11.00000    0.02501    0.05659 =
         0.01933    0.00436   -0.00329   -0.01073
AFIX  43
H38   2    0.530275    0.538746    0.426597    11.00000   -1.20000
AFIX   0
C39   1    0.429359    0.389811    0.438053    11.00000    0.02768    0.04262 =
         0.01975    0.00270   -0.00353    0.00822
AFIX  43
H39   2    0.471019    0.323228    0.427749    11.00000   -1.20000
AFIX   0
C40   1    0.333770    0.360022    0.454707    11.00000    0.03543    0.02813 =
         0.01573    0.00627   -0.00204   -0.00086
AFIX  43
H40   2    0.311822    0.273343    0.457054    11.00000   -1.20000
AFIX   0
C41   1    0.270731    0.461711    0.467933    11.00000    0.03321    0.03564 =
         0.01291    0.00111    0.00315   -0.00324
AFIX  43
H41   2    0.205893    0.442616    0.479210    11.00000   -1.20000
AFIX   0
C42   1    0.302105    0.589335    0.464705    11.00000    0.04243    0.03071 =
         0.01604   -0.00594    0.00006   -0.00166
AFIX  43
H42   2    0.257142    0.656321    0.472536    11.00000   -1.20000
AFIX   0
C43   1    0.434993    0.756834    0.447499    11.00000    0.07665    0.04443 =
         0.03673    0.00328   -0.01195   -0.03124
AFIX 137
H43A  2    0.489786    0.764480    0.427846    11.00000   -1.50000
H43B  2    0.465780    0.786951    0.477923    11.00000   -1.50000
H43C  2    0.371376    0.809061    0.435297    11.00000   -1.50000
AFIX   0

PART 1
S1A   8    0.737637    0.176775    0.439730    21.00000    0.03200    0.02615 =
         0.02438   -0.00150    0.00161    0.00428
PART 2
S1B   8    0.683795    0.156855    0.449559   -21.00000    0.06040    0.04862 =
         0.04815    0.00710   -0.00488   -0.00381
PART 1
F1A   4    0.656402   -0.019473    0.475982    21.00000    0.11656    0.11680 =
         0.08188    0.02523    0.01818   -0.06692
PART 2
F1B   4    0.705349   -0.080795    0.462839   -21.00000    0.08811    0.04646 =
         0.05943    0.01168   -0.01838   -0.00886
PART 1
F2A   4    0.775644   -0.066560    0.434760    21.00000    0.12479    0.03058 =
         0.09066   -0.00887   -0.02844    0.02528
PART 2
F2B   4    0.824078    0.017586    0.424905   -21.00000    0.08393    0.06431 =
         0.07780   -0.00491   -0.00658   -0.00157
PART 1
F3A   4    0.616664   -0.011237    0.402393    21.00000    0.08138    0.07384 =
         0.09106   -0.00074   -0.03804   -0.03694
PART 2
F3B   4    0.642539   -0.050764    0.399794   -21.00000    0.08759    0.04648 =
         0.06534   -0.00136   -0.01893   -0.00575
PART 1
O1A   5    0.818733    0.184473    0.479667    21.00000    0.04014    0.03875 =
         0.02914   -0.00343   -0.00268   -0.00202
PART 2
O1B   5    0.772792    0.175049    0.486961   -21.00000    0.04629    0.03677 =
         0.03585   -0.00278   -0.00415   -0.00013
O2B   5    0.676836    0.236085    0.410871   -21.00000    0.06616    0.05389 =
         0.04560    0.00962   -0.01030    0.00105
PART 1
O3A   5    0.642336    0.250888    0.441912    21.00000    0.06008    0.07680 =
         0.05758   -0.01707   -0.00869    0.04483
PART 2
O3B   5    0.577927    0.104598    0.460269   -21.00000    0.07286    0.08553 =
         0.05618    0.00698    0.00622   -0.00112
PART 1
O4    5    0.776109    0.189454    0.397732    21.00000    0.08051    0.04643 =
         0.02832   -0.00711    0.01249   -0.02193
C44A  1    0.692348    0.011931    0.438260    21.00000    0.06409    0.04498 =
         0.05348    0.00774   -0.00907   -0.01934
PART 2
C44B  1    0.721393   -0.002532    0.429538   -21.00000    0.06623    0.04866 =
         0.05391    0.00352   -0.00804   -0.00916
HKLF 4


REM  jr-iii-185_otf.res in P2(1)/c
REM wR2 = 0.0583, GooF = S = 1.028, Restrained GooF = 1.106 for all data
REM R1 = 0.0226 for 7431 Fo > 4sig(Fo) and 0.0245 for all 7930 data
REM 571 parameters refined using 250 restraints

END

WGHT      0.0275      3.0552

REM Highest difference peak  0.669,  deepest hole -0.381,  1-sigma level  0.051
Q1    1   0.4135  0.0727  0.4638  11.00000  0.05    0.67
Q2    1   0.5886  0.0270  0.4587  11.00000  0.05    0.63
Q3    1   0.6035  0.1814  0.4478  11.00000  0.05    0.55
Q4    1   0.6826 -0.0672  0.4703  11.00000  0.05    0.34
Q5    1   0.7361  0.0918  0.4393  11.00000  0.05    0.33
Q6    1   0.6556  0.0521  0.3791  11.00000  0.05    0.32
Q7    1   0.7165  0.1988  0.4000  11.00000  0.05    0.30
Q8    1   0.8150  0.1102  0.4097  11.00000  0.05    0.29
Q9    1   0.1032  0.3213  0.3895  11.00000  0.05    0.28
Q10   1   0.3687  0.3140  0.3294  11.00000  0.05    0.28
Q11   1   0.0560  0.4745  0.3959  11.00000  0.05    0.27
Q12   1   0.3181  0.4121  0.4691  11.00000  0.05    0.26
Q13   1   0.3786  0.2026  0.3438  11.00000  0.05    0.26
Q14   1   0.0628  0.4187  0.3455  11.00000  0.05    0.26
Q15   1   0.3141  0.4369  0.3015  11.00000  0.05    0.26
Q16   1   0.3581  0.6005  0.4561  11.00000  0.05    0.25
Q17   1   0.6610  0.0839  0.4715  11.00000  0.05    0.24
Q18   1   0.2763  0.5038  0.2644  11.00000  0.05    0.24
Q19   1   0.4393  0.4528  0.3310  11.00000  0.05    0.24
Q20   1   0.1067  0.2055  0.3825  11.00000  0.05    0.24
Q21   1   0.1839  0.4577  0.3787  11.00000  0.05    0.24
Q22   1   0.4963  0.7334  0.4377  11.00000  0.05    0.24
Q23   1   0.5356  0.4535  0.3361  11.00000  0.05    0.24
Q24   1   0.4081  0.2196  0.3113  11.00000  0.05    0.24
Q25   1   0.3936  0.3770  0.4573  11.00000  0.05    0.24
Q26   1   0.0277  0.4810  0.3073  11.00000  0.05    0.23
Q27   1   0.1809  0.4951  0.3899  11.00000  0.05    0.23
Q28   1   0.0828  0.2354  0.4140  11.00000  0.05    0.23
Q29   1   0.7377 -0.0702  0.4545  11.00000  0.05    0.23
Q30   1   0.3330  0.4417  0.3587  11.00000  0.05    0.23
;
_shelx_res_checksum              2234
_olex2_submission_special_instructions 'No special instructions were received'
_oxdiff_exptl_absorpt_empirical_details 
;
Empirical correction (ABSPACK) includes:
- Absorption correction using spherical harmonics
- Frame scaling
- Detector area scaling
- B-factor correction
;
_oxdiff_exptl_absorpt_empirical_full_max 1.309
_oxdiff_exptl_absorpt_empirical_full_min 0.784
####################################################################### 
# 
# This file contains crystal structure data downloaded from the 
# Cambridge Structural Database (CSD) hosted by the Cambridge 
# Crystallographic Data Centre (CCDC).
# 
# Full information about CCDC data access policies and citation 
# guidelines are available at http://www.ccdc.cam.ac.uk/access/V1 
# 
# Audit and citation data items may have been added by the CCDC. 
# Please retain this information to preserve the provenance of 
# this file and to allow appropriate attribution of the data. 
# 
#######################################################################

data_jr-iii-185
_database_code_depnum_ccdc_archive 'CCDC 2210246'
loop_
_audit_author_name
_audit_author_address
'Rosario Scopelliti'
;EPFL
Switzerland
;
_audit_update_record             
;
2022-09-29 deposited with the CCDC.	2023-07-28 downloaded from the CCDC.
;
_audit_creation_date             2022-06-03
_audit_creation_method           
;
Olex2 1.5
(compiled 2022.04.07 svn.rca3783a0 for OlexSys, GUI svn.r6498)
;
_shelx_SHELXL_version_number     2018/3
_chemical_name_common            ?
_chemical_name_systematic        ?
_chemical_formula_moiety         'C43 H38 Cl P2 Ru, Cl, 0.5(C H2 Cl2), 2(H2 O)'
_chemical_formula_sum            'C43.50 H43 Cl3 O2 P2 Ru'
_chemical_formula_weight         867.14
_chemical_melting_point          ?
_chemical_oxdiff_formula         'C43.5 H42 O2 P2 Cl3 Ru1'
loop_
_atom_type_symbol
_atom_type_description
_atom_type_scat_dispersion_real
_atom_type_scat_dispersion_imag
_atom_type_scat_source
C C 0.0181 0.0091 'International Tables Vol C Tables 4.2.6.8 and 6.1.1.4'
H H 0.0000 0.0000 'International Tables Vol C Tables 4.2.6.8 and 6.1.1.4'
Cl Cl 0.3639 0.7018 'International Tables Vol C Tables 4.2.6.8 and 6.1.1.4'
O O 0.0492 0.0322 'International Tables Vol C Tables 4.2.6.8 and 6.1.1.4'
P P 0.2955 0.4335 'International Tables Vol C Tables 4.2.6.8 and 6.1.1.4'
Ru Ru 0.0552 3.2960 'International Tables Vol C Tables 4.2.6.8 and 6.1.1.4'

_shelx_space_group_comment       
;
The symmetry employed for this shelxl refinement is uniquely defined
by the following loop, which should always be used as a source of
symmetry information in preference to the above space-group names.
They are only intended as comments.
;
_space_group_crystal_system      triclinic
_space_group_IT_number           2
_space_group_name_H-M_alt        'P -1'
_space_group_name_Hall           '-P 1'
loop_
_space_group_symop_operation_xyz
'x, y, z'
'-x, -y, -z'

_cell_length_a                   10.8812(5)
_cell_length_b                   11.0631(5)
_cell_length_c                   16.8995(8)
_cell_angle_alpha                74.198(4)
_cell_angle_beta                 78.406(4)
_cell_angle_gamma                82.343(4)
_cell_volume                     1910.88(15)
_cell_formula_units_Z            2
_cell_measurement_reflns_used    9962
_cell_measurement_temperature    140.00(10)
_cell_measurement_theta_max      74.1240
_cell_measurement_theta_min      12.7400
_shelx_estimated_absorpt_T_max   0.625
_shelx_estimated_absorpt_T_min   0.460
_exptl_absorpt_coefficient_mu    6.335
_exptl_absorpt_correction_T_max  0.913
_exptl_absorpt_correction_T_min  0.578
_exptl_absorpt_correction_type   gaussian
_exptl_absorpt_process_details   
;
CrysAlisPro 1.171.42.58a (Rigaku Oxford Diffraction, 2022)
Numerical absorption correction based on gaussian integration over
a multifaceted crystal model
Empirical absorption correction using spherical harmonics,
implemented in SCALE3 ABSPACK scaling algorithm.
;
_exptl_absorpt_special_details   ?
_exptl_crystal_colour            'clear light orange'
_exptl_crystal_density_diffrn    1.507
_exptl_crystal_density_meas      ?
_exptl_crystal_density_method    ?
_exptl_crystal_description       irregular
_exptl_crystal_F_000             890
loop_
_exptl_crystal_face_index_h
_exptl_crystal_face_index_k
_exptl_crystal_face_index_l
_exptl_crystal_face_perp_dist
1 -2 -1 0.0721
-1 2 1 0.0566
-2 -1 1 0.0682
1 0 -1 0.0572
0 -2 1 0.0700
-1 0 1 0.0546
-1 0 2 0.0538
1 -2 1 0.0588
1 1 2 0.0418
1 6 9 0.0360
7 0 5 0.0414
-5 -3 -8 0.0644
-3 -5 -9 0.0690
6 2 -3 0.0501
3 6 -1 0.0554
1 3 -8 0.0490
3 1 -8 0.0438
0 0 -1 0.0310
-2 2 9 0.0426
0 1 2 0.0266
4 2 10 0.0320
-2 -1 -1 0.0679
-1 -1 -1 0.0699
-1 -2 -11 0.0352
-7 0 -1 0.0680

_exptl_crystal_size_max          0.145
_exptl_crystal_size_mid          0.121
_exptl_crystal_size_min          0.082
loop_
_exptl_oxdiff_crystal_face_indexfrac_h
_exptl_oxdiff_crystal_face_indexfrac_k
_exptl_oxdiff_crystal_face_indexfrac_l
_exptl_oxdiff_crystal_face_x
_exptl_oxdiff_crystal_face_y
_exptl_oxdiff_crystal_face_z
0.9976 -2.0029 -1.0000 0.0872 -0.0303 -0.3224
-0.9976 2.0029 1.0000 -0.0872 0.0303 0.3224
-1.9974 -0.9974 1.0045 0.3104 -0.0777 0.1470
0.9975 -0.0018 -1.0021 -0.1316 -0.0026 -0.1330
0.0025 -2.0007 1.0027 0.2810 0.0415 -0.1650
-0.9975 0.0018 1.0021 0.1316 0.0026 0.1330
-0.9951 0.0022 2.0027 0.1939 0.0718 0.1574
1.0024 -2.0021 1.0013 0.2116 0.1080 -0.2736
1.0047 1.0000 1.9988 -0.0543 0.2186 0.0348
0.6149 5.7277 8.6150 -0.1309 0.7145 0.6872
6.6601 -0.2248 4.6937 -0.1451 0.7642 -0.6285
-5.4523 -2.9548 -8.3099 0.1829 -0.9772 0.1076
-2.5299 -5.1857 -9.2852 0.1629 -0.8808 -0.4446
5.9122 1.7666 -3.2964 -0.8093 0.1912 -0.5553
2.5922 6.4570 -0.5980 -0.9229 0.2213 0.3152
1.3847 3.2475 -7.5620 -0.9229 -0.3839 -0.0288
2.9844 1.0944 -8.1738 -0.8369 -0.3494 -0.4212
-0.0024 -0.0004 -1.0006 -0.0622 -0.0691 -0.0244
-2.3206 2.3189 9.3158 0.4892 0.5199 0.7003
0.0048 1.0014 2.0002 0.0151 0.1521 0.1434
4.0767 1.9651 10.0472 0.1292 0.9916 -0.0093
-2.0023 -0.9983 -0.9967 0.1859 -0.2160 0.0983
-1.0023 -0.9996 -0.9982 0.1165 -0.1495 -0.0104
-1.4469 -1.5456 -10.9502 -0.4140 -0.8728 -0.2586
-6.9341 0.1656 -0.5982 0.4261 -0.5009 0.7533

_exptl_transmission_factor_max   ?
_exptl_transmission_factor_min   ?
_diffrn_reflns_av_R_equivalents  ?
_diffrn_reflns_av_unetI/netI     0.0237
_diffrn_reflns_Laue_measured_fraction_full 0.998
_diffrn_reflns_Laue_measured_fraction_max 0.953
_diffrn_reflns_limit_h_max       13
_diffrn_reflns_limit_h_min       -13
_diffrn_reflns_limit_k_max       13
_diffrn_reflns_limit_k_min       -13
_diffrn_reflns_limit_l_max       21
_diffrn_reflns_limit_l_min       -20
_diffrn_reflns_number            12093
_diffrn_reflns_point_group_measured_fraction_full 0.998
_diffrn_reflns_point_group_measured_fraction_max 0.953
_diffrn_reflns_theta_full        67.684
_diffrn_reflns_theta_max         75.557
_diffrn_reflns_theta_min         2.759
_diffrn_ambient_environment      N~2~
_diffrn_ambient_temperature      140.00(10)
_diffrn_detector                 'Hybrid Pixel Array Detector'
_diffrn_detector_area_resol_mean 10.0000
_diffrn_detector_type            'HyPix-Arc 150'
_diffrn_measured_fraction_theta_full 0.998
_diffrn_measured_fraction_theta_max 0.953
_diffrn_measurement_details      
;
List of Runs (angles in degrees, time in seconds):

  # Type    Start    End  Width  t~exp~   \w     \q     \k     \f   Frames
#--------------------------------------------------------------------------
  1  \w     16.00  79.00   0.50    1.00    --   59.43-107.00 179.00  126
  2  \w    -82.00 -19.00   0.50    1.00    --  -62.40 107.00 -82.00  126
  3  \w     29.00  92.00   0.50    1.00    --   72.19-107.00 179.00  126
  4  \w     30.00  93.00   0.50    1.00    --   73.62-107.00 179.00  126
  5  \w    -95.00 -33.00   0.50    1.00    --  -76.15 107.00 -82.00  124
  6  \w    -96.00 -33.00   0.50    1.00    --  -76.28 107.00 -82.00  126
  7  \w     38.00 101.00   0.50    1.00    --   81.64-107.00 179.00  126
  8  \w     44.00  79.00   0.50    1.00    --   40.00  72.00  -4.30   70
  9  \w     47.00  83.00   0.50    1.00    --   44.00  74.00 137.05   72
 10  \w     50.00  85.00   0.50    1.00    --   44.00  67.00-101.00   70
 11  \w     51.00  87.00   0.50    1.00    --   48.00  73.00  10.28   72
 12  \w     56.00  91.00   0.50    1.00    --   52.00  72.00 -73.89   70
 13  \w     62.00  97.00   0.50    1.00    --   56.00  67.00-176.82   70
 14  \w     61.00  96.00   0.50    1.00    --   56.00  70.00-151.25   70
 15  \w     65.00 101.00   0.50    1.00    --   60.00  69.00  50.25   72
 16  \w   -102.00 -73.00   0.50    1.00    --  -62.40   0.00 -30.00   58
 17  \w   -110.00 -73.00   0.50    1.00    --  -64.00 -50.00 -85.52   74
 18  \w   -113.00 -76.00   0.50    1.00    --  -68.00 -54.00  96.82   74
 19  \w   -119.00 -80.00   0.50    1.00    --  -72.00 -47.00 -22.12   78
 20  \w   -119.00 -81.00   0.50    1.00    --  -72.00 -45.00-115.09   76
 21  \w     34.00  84.00   0.50    1.00    --   73.62 -95.00 120.00  100
 22  \w     75.00 123.00   0.50    1.00    --   73.62  30.00  90.00   96
 23  \w     75.00 123.00   0.50    1.00    --   73.62  30.00 120.00   96
 24  \w     75.00 123.00   0.50    1.00    --   73.62  30.00  60.00   96
 25  \w   -122.00 -85.00   0.50    1.00    --  -76.00 -51.00 171.70   74
 26  \w   -122.00 -73.00   0.50    1.00    --  -76.15-125.00-120.00   98
 27  \w   -116.00 -37.00   0.50    1.00    --  -76.28   0.00 -90.00  158
 28  \w   -107.00 -31.00   0.50    1.00    --  -76.28 125.00   0.00  152
 29  \w   -116.00 -37.00   0.50    1.00    --  -76.28   0.00  30.00  158
 30  \w   -112.00 -35.00   0.50    1.00    --  -80.66 126.00  49.84  154
 31  \w   -128.00 -89.00   0.50    1.00    --  -80.66 -45.00 111.31   78
 32  \w   -110.00 -35.00   0.50    1.00    --  -80.66 123.00-179.46  150
 33  \w   -110.00 -35.00   0.50    1.00    --  -80.66 123.00  -3.74  150
 34  \w   -125.00 -88.00   0.50    1.00    --  -80.66 -57.00-151.89   74
 35  \w     83.00 131.00   0.50    1.00    --   81.64  30.00 -30.00   96
 36  \w     42.00  92.00   0.50    1.00    --   81.64 -95.00  90.00  100
 37  \w     42.00  92.00   0.50    1.00    --   81.64 -95.00-120.00  100
 38  \w     80.00 127.00   0.50    1.00    --   81.64 125.00   0.00   94
 39  \w     42.00  92.00   0.50    1.00    --   81.64 -95.00   0.00  100
 40  \w     36.00 111.00   0.50    1.00    --   81.64-125.00  30.00  150
 41  \w     36.00 111.00   0.50    1.00    --   81.64-125.00 -60.00  150
 42  \w     15.00  41.00   0.50    1.00    --   24.00  92.00 120.58   52
 43  \w     15.00  41.00   0.50    1.00    --   24.00  92.00-152.86   52
 44  \w   -102.00 -73.00   0.50    1.00    --  -62.40   0.00  90.00   58
;
_diffrn_measurement_device       'four-circle diffractometer'
_diffrn_measurement_device_type  'XtaLAB Synergy R, DW system, HyPix-Arc 150'
_diffrn_measurement_method       '\w scans'
_diffrn_orient_matrix_type       
'CrysAlisPro convention (1999,Acta A55,543-557)'
_diffrn_orient_matrix_UB_11      -0.0694487000
_diffrn_orient_matrix_UB_12      -0.1092649000
_diffrn_orient_matrix_UB_13      0.0624071000
_diffrn_orient_matrix_UB_21      0.0666243000
_diffrn_orient_matrix_UB_22      0.0139092000
_diffrn_orient_matrix_UB_23      0.0689379000
_diffrn_orient_matrix_UB_31      -0.1085018000
_diffrn_orient_matrix_UB_32      0.0946481000
_diffrn_orient_matrix_UB_33      0.0245893000
_diffrn_radiation_monochromator  mirror
_diffrn_radiation_probe          x-ray
_diffrn_radiation_type           'Cu K\a'
_diffrn_radiation_wavelength     1.54184
_diffrn_source                   'Rotating-anode X-ray tube'
_diffrn_source_type              'Rigaku (Cu) X-ray Source'
_reflns_Friedel_coverage         0.000
_reflns_Friedel_fraction_full    .
_reflns_Friedel_fraction_max     .
_reflns_number_gt                10369
_reflns_number_total             12093
_reflns_special_details          
;
 _reflns_Friedel_fraction is defined as the number of unique
 Friedel pairs measured divided by the number that would be
 possible theoretically, ignoring centric projections and
 systematic absences. Completness statistics refer to single and
 composite reflections containing twin component 1 only.
;
_reflns_threshold_expression     'I > 2\s(I)'
_computing_cell_refinement       'CrysAlisPro 1.171.42.58a (Rigaku OD, 2022)'
_computing_data_collection       'CrysAlisPro 1.171.42.58a (Rigaku OD, 2022)'
_computing_data_reduction        'CrysAlisPro 1.171.42.58a (Rigaku OD, 2022)'
_computing_molecular_graphics    'Olex2 1.5 (Dolomanov et al., 2009)'
_computing_publication_material  'Olex2 1.5 (Dolomanov et al., 2009)'
_computing_structure_refinement  'SHELXL 2018/3 (Sheldrick, 2015)'
_computing_structure_solution    'SHELXT (Sheldrick, 2015)'
_refine_diff_density_max         1.950
_refine_diff_density_min         -1.801
_refine_diff_density_rms         0.155
_refine_ls_extinction_coef       .
_refine_ls_extinction_method     none
_refine_ls_goodness_of_fit_ref   1.054
_refine_ls_hydrogen_treatment    mixed
_refine_ls_matrix_type           full
_refine_ls_number_parameters     492
_refine_ls_number_reflns         12093
_refine_ls_number_restraints     29
_refine_ls_R_factor_all          0.0825
_refine_ls_R_factor_gt           0.0725
_refine_ls_restrained_S_all      1.053
_refine_ls_shift/su_max          0.000
_refine_ls_shift/su_mean         0.000
_refine_ls_structure_factor_coef Fsqd
_refine_ls_weighting_details     
'w=1/[\s^2^(Fo^2^)+(0.1459P)^2^+3.7170P] where P=(Fo^2^+2Fc^2^)/3'
_refine_ls_weighting_scheme      calc
_refine_ls_wR_factor_gt          0.2007
_refine_ls_wR_factor_ref         0.2149
_refine_special_details          
;
 Refined as a 3-component twin.
;
_olex2_refinement_description    
;
1. Twinned data refinement
 Scales: 0.305(4)
 0.375(3) 0.320(3)
2. Fixed Uiso
 At 1.2 times of:
  All C(H) groups, All C(H,H) groups
 At 1.5 times of:
  All C(H,H,H) groups, All O(H,H) groups
3. Restrained distances
 Cl4-C1A
 1.78 with sigma of 0.02
 Cl5-C1A
 1.77 with sigma of 0.02
 Cl4-C1A = Cl5-C1A
 1.771 with sigma of 0.01
 Cl4-Cl5
 2.916 with sigma of 0.03
 O1-H1A = O1-H1B
 0.87 with sigma of 0.02
 H2A-H2B = H1A-H1B
 1.38 with sigma of 0.02
 Cl4-Cl5
 2.92 with sigma of 0.04
4. Uiso/Uaniso restraints and constraints
Cl4 \\sim Cl5 \\sim C1A: within 2A with sigma of 0.04 and sigma for terminal
atoms of 0.08 within 2A
5. Rigid body (RIGU) restrains
 Cl4, Cl5, C1A
 with sigma for 1-2 distances of 0.004 and sigma for 1-3 distances of 0.004
6. Others
 Fixed Sof: Cl4(0.5) Cl5(0.5) C1A(0.5) H1AA(0.5) H1AB(0.5)
7.a Free rotating group:
 O2(H2A,H2B)
7.b Secondary CH2 refined with riding coordinates:
 C1A(H1AA,H1AB)
7.c Aromatic/amide H refined with riding coordinates:
 C2(H2), C3(H3), C4(H4), C5(H5), C6(H6), C9(H9), C10(H10), C11(H11), C12(H12),
 C13(H13), C15(H15), C16(H16), C17(H17), C18(H18), C19(H19), C21(H21), C22(H22),
  C23(H23), C24(H24), C25(H25), C27(H27), C28(H28), C29(H29), C30(H30),
 C31(H31), C33(H33), C34(H34), C35(H35), C36(H36), C37(H37), C39(H39), C40(H40),
  C41(H41), C42(H42), C43(H43)
7.d Idealised Me refined as rotating group:
 C7(H7A,H7B,H7C)
;
_atom_sites_solution_hydrogens   mixed
_atom_sites_solution_primary     dual
_atom_sites_solution_secondary   difmap
loop_
_atom_site_label
_atom_site_type_symbol
_atom_site_fract_x
_atom_site_fract_y
_atom_site_fract_z
_atom_site_U_iso_or_equiv
_atom_site_adp_type
_atom_site_occupancy
_atom_site_site_symmetry_order
_atom_site_calc_flag
_atom_site_refinement_flags_posn
_atom_site_refinement_flags_adp
_atom_site_refinement_flags_occupancy
_atom_site_disorder_assembly
_atom_site_disorder_group
Ru1 Ru 0.56319(4) 0.46055(4) 0.79946(3) 0.02326(18) Uani 1 1 d . . . . .
Cl1 Cl 0.41744(13) 0.45091(14) 0.71309(10) 0.0285(3) Uani 1 1 d . . . . .
P1 P 0.64448(14) 0.63749(14) 0.69802(10) 0.0251(3) Uani 1 1 d . . . . .
P2 P 0.68722(13) 0.30029(14) 0.74306(10) 0.0243(3) Uani 1 1 d . . . . .
C1 C 0.3994(6) 0.4081(6) 0.9114(4) 0.0336(15) Uani 1 1 d . . . . .
C2 C 0.4156(6) 0.5408(6) 0.8921(4) 0.0306(14) Uani 1 1 d . . . . .
H2 H 0.345980 0.600694 0.881278 0.037 Uiso 1 1 calc R U . . .
C3 C 0.5322(7) 0.5824(6) 0.8893(4) 0.0336(15) Uani 1 1 d . . . . .
H3 H 0.540787 0.670108 0.877888 0.040 Uiso 1 1 calc R U . . .
C4 C 0.6393(6) 0.4937(6) 0.9036(4) 0.0318(14) Uani 1 1 d . . . . .
H4 H 0.719197 0.521500 0.901306 0.038 Uiso 1 1 calc R U . . .
C5 C 0.6230(6) 0.3661(7) 0.9208(4) 0.0346(15) Uani 1 1 d . . . . .
H5 H 0.693317 0.306390 0.929686 0.042 Uiso 1 1 calc R U . . .
C6 C 0.5048(6) 0.3228(6) 0.9255(4) 0.0294(14) Uani 1 1 d . . . . .
H6 H 0.496696 0.234840 0.938314 0.035 Uiso 1 1 calc R U . . .
C7 C 0.2742(6) 0.3637(8) 0.9133(5) 0.0435(18) Uani 1 1 d . . . . .
H7A H 0.237557 0.415474 0.865346 0.065 Uiso 1 1 calc R U . . .
H7B H 0.217745 0.371241 0.965110 0.065 Uiso 1 1 calc R U . . .
H7C H 0.285497 0.275383 0.910778 0.065 Uiso 1 1 calc R U . . .
C8 C 0.7015(5) 0.6446(6) 0.5871(4) 0.0254(13) Uani 1 1 d . . . . .
C9 C 0.6244(6) 0.6062(6) 0.5442(4) 0.0311(14) Uani 1 1 d . . . . .
H9 H 0.550184 0.566918 0.573705 0.037 Uiso 1 1 calc R U . . .
C10 C 0.6551(6) 0.6248(6) 0.4584(4) 0.0349(15) Uani 1 1 d . . . . .
H10 H 0.601986 0.597578 0.429499 0.042 Uiso 1 1 calc R U . . .
C11 C 0.7613(6) 0.6822(6) 0.4146(4) 0.0335(15) Uani 1 1 d . . . . .
H11 H 0.781282 0.694757 0.355698 0.040 Uiso 1 1 calc R U . . .
C12 C 0.8390(6) 0.7216(6) 0.4561(4) 0.0353(16) Uani 1 1 d . . . . .
H12 H 0.912513 0.761527 0.425848 0.042 Uiso 1 1 calc R U . . .
C13 C 0.8095(6) 0.7025(6) 0.5426(4) 0.0310(14) Uani 1 1 d . . . . .
H13 H 0.863287 0.729206 0.571210 0.037 Uiso 1 1 calc R U . . .
C14 C 0.5273(6) 0.7743(6) 0.6823(4) 0.0290(14) Uani 1 1 d . . . . .
C15 C 0.5645(6) 0.8907(6) 0.6314(4) 0.0336(15) Uani 1 1 d . . . . .
H15 H 0.651487 0.902314 0.612318 0.040 Uiso 1 1 calc R U . . .
C16 C 0.4743(7) 0.9901(6) 0.6084(5) 0.0390(16) Uani 1 1 d . . . . .
H16 H 0.499792 1.068245 0.572503 0.047 Uiso 1 1 calc R U . . .
C17 C 0.3477(7) 0.9744(7) 0.6381(5) 0.0397(17) Uani 1 1 d . . . . .
H17 H 0.286733 1.042749 0.623791 0.048 Uiso 1 1 calc R U . . .
C18 C 0.3097(7) 0.8605(7) 0.6881(5) 0.0386(17) Uani 1 1 d . . . . .
H18 H 0.222549 0.849927 0.707209 0.046 Uiso 1 1 calc R U . . .
C19 C 0.3991(6) 0.7605(6) 0.7108(4) 0.0321(14) Uani 1 1 d . . . . .
H19 H 0.372460 0.682337 0.746002 0.038 Uiso 1 1 calc R U . . .
C20 C 0.7743(6) 0.6866(5) 0.7323(4) 0.0271(13) Uani 1 1 d . . . . .
C21 C 0.7594(6) 0.7818(6) 0.7739(4) 0.0335(15) Uani 1 1 d . . . . .
H21 H 0.682153 0.832941 0.777908 0.040 Uiso 1 1 calc R U . . .
C22 C 0.8565(7) 0.8026(7) 0.8096(5) 0.0377(16) Uani 1 1 d . . . . .
H22 H 0.844744 0.866500 0.838907 0.045 Uiso 1 1 calc R U . . .
C23 C 0.9712(6) 0.7298(7) 0.8027(5) 0.0388(16) Uani 1 1 d . . . . .
H23 H 1.037394 0.743732 0.827389 0.047 Uiso 1 1 calc R U . . .
C24 C 0.9881(6) 0.6381(6) 0.7599(5) 0.0347(15) Uani 1 1 d . . . . .
H24 H 1.066913 0.589912 0.753972 0.042 Uiso 1 1 calc R U . . .
C25 C 0.8906(6) 0.6148(6) 0.7250(4) 0.0306(14) Uani 1 1 d . . . . .
H25 H 0.902968 0.550213 0.696195 0.037 Uiso 1 1 calc R U . . .
C26 C 0.7193(6) 0.3109(6) 0.6307(4) 0.0266(13) Uani 1 1 d . . . . .
C27 C 0.6434(6) 0.2639(7) 0.5906(5) 0.0359(15) Uani 1 1 d . . . . .
H27 H 0.569578 0.225108 0.621534 0.043 Uiso 1 1 calc R U . . .
C28 C 0.6756(7) 0.2737(7) 0.5056(5) 0.0409(17) Uani 1 1 d . . . . .
H28 H 0.623991 0.240064 0.479083 0.049 Uiso 1 1 calc R U . . .
C29 C 0.7809(6) 0.3312(7) 0.4587(4) 0.0377(16) Uani 1 1 d . . . . .
H29 H 0.800449 0.339840 0.400167 0.045 Uiso 1 1 calc R U . . .
C30 C 0.8576(6) 0.3761(6) 0.4985(4) 0.0346(15) Uani 1 1 d . . . . .
H30 H 0.932102 0.413461 0.467418 0.041 Uiso 1 1 calc R U . . .
C31 C 0.8264(6) 0.3670(6) 0.5830(4) 0.0305(14) Uani 1 1 d . . . . .
H31 H 0.879160 0.399660 0.609233 0.037 Uiso 1 1 calc R U . . .
C32 C 0.6088(5) 0.1558(6) 0.7965(4) 0.0266(13) Uani 1 1 d . . . . .
C33 C 0.6597(6) 0.0691(6) 0.8613(4) 0.0295(14) Uani 1 1 d . . . . .
H33 H 0.738565 0.081130 0.872700 0.035 Uiso 1 1 calc R U . . .
C34 C 0.5961(6) -0.0343(6) 0.9091(4) 0.0310(14) Uani 1 1 d . . . . .
H34 H 0.631056 -0.091615 0.953581 0.037 Uiso 1 1 calc R U . . .
C35 C 0.4813(6) -0.0550(6) 0.8925(5) 0.0350(15) Uani 1 1 d . . . . .
H35 H 0.438193 -0.126191 0.925134 0.042 Uiso 1 1 calc R U . . .
C36 C 0.4310(6) 0.0295(6) 0.8276(4) 0.0307(14) Uani 1 1 d . . . . .
H36 H 0.353758 0.015026 0.815049 0.037 Uiso 1 1 calc R U . . .
C37 C 0.4922(6) 0.1348(6) 0.7811(4) 0.0285(14) Uani 1 1 d . . . . .
H37 H 0.455057 0.193439 0.738144 0.034 Uiso 1 1 calc R U . . .
C38 C 0.8464(6) 0.2525(6) 0.7663(4) 0.0287(13) Uani 1 1 d . . . . .
C39 C 0.9016(6) 0.3092(6) 0.8119(4) 0.0330(15) Uani 1 1 d . . . . .
H39 H 0.859380 0.381735 0.828192 0.040 Uiso 1 1 calc R U . . .
C40 C 1.0179(7) 0.2622(7) 0.8344(5) 0.0438(18) Uani 1 1 d . . . . .
H40 H 1.054298 0.302000 0.866270 0.053 Uiso 1 1 calc R U . . .
C41 C 1.0816(7) 0.1556(8) 0.8100(5) 0.049(2) Uani 1 1 d . . . . .
H41 H 1.160555 0.121714 0.825871 0.059 Uiso 1 1 calc R U . . .
C42 C 1.0273(6) 0.1012(7) 0.7627(5) 0.0396(17) Uani 1 1 d . . . . .
H42 H 1.070505 0.029927 0.745254 0.048 Uiso 1 1 calc R U . . .
C43 C 0.9124(6) 0.1474(6) 0.7401(4) 0.0336(15) Uani 1 1 d . . . . .
H43 H 0.877396 0.108617 0.706993 0.040 Uiso 1 1 calc R U . . .
Cl2 Cl 0.82821(18) 0.17968(19) 1.06439(14) 0.0524(5) Uani 1 1 d . . . . .
Cl4 Cl 1.0205(16) 0.0514(17) 0.4115(9) 0.083(4) Uani 0.5 1 d D U P A -1
Cl5 Cl 1.0060(14) -0.0610(14) 0.5892(9) 0.058(3) Uani 0.5 1 d D U P A -1
C1A C 0.9231(14) 0.0286(17) 0.5103(10) 0.068(6) Uani 0.5 1 d D U P A -1
H1AA H 0.891825 0.111434 0.521698 0.081 Uiso 0.5 1 calc R U P A -1
H1AB H 0.849508 -0.015377 0.510515 0.081 Uiso 0.5 1 calc R U P A -1
O1 O 0.8671(6) -0.0710(6) 0.9824(4) 0.0590(16) Uani 1 1 d D . . . .
H1A H 0.862(8) -0.008(7) 1.006(6) 0.07(3) Uiso 1 1 d D . . . .
H1B H 0.950(3) -0.091(9) 0.974(7) 0.09(4) Uiso 1 1 d D . . . .
O2 O 0.9059(6) 0.4478(7) 0.9705(5) 0.0690(18) Uani 1 1 d G . . . .
H2A H 0.895750 0.376607 1.007931 0.104 Uiso 1 1 d DG U . . .
H2B H 0.985788 0.457388 0.963651 0.104 Uiso 1 1 d DG U . . .

loop_
_atom_site_aniso_label
_atom_site_aniso_U_11
_atom_site_aniso_U_22
_atom_site_aniso_U_33
_atom_site_aniso_U_23
_atom_site_aniso_U_13
_atom_site_aniso_U_12
Ru1 0.0212(3) 0.0223(3) 0.0263(3) -0.00700(19) -0.00365(18) -0.00090(18)
Cl1 0.0258(7) 0.0286(8) 0.0329(8) -0.0087(6) -0.0077(6) -0.0019(5)
P1 0.0238(8) 0.0229(8) 0.0291(9) -0.0082(6) -0.0047(6) -0.0005(6)
P2 0.0211(7) 0.0219(8) 0.0300(9) -0.0079(6) -0.0040(6) -0.0002(6)
C1 0.034(4) 0.038(4) 0.026(3) -0.010(3) 0.005(3) -0.006(3)
C2 0.030(3) 0.037(4) 0.021(3) -0.012(3) 0.003(2) 0.007(3)
C3 0.049(4) 0.034(4) 0.022(3) -0.019(3) 0.001(3) -0.006(3)
C4 0.027(3) 0.040(4) 0.031(4) -0.012(3) -0.005(3) -0.004(3)
C5 0.039(4) 0.044(4) 0.018(3) -0.007(3) -0.002(3) 0.002(3)
C6 0.031(3) 0.033(3) 0.023(3) -0.008(3) 0.002(3) -0.007(3)
C7 0.026(3) 0.056(5) 0.048(5) -0.014(4) 0.000(3) -0.010(3)
C8 0.023(3) 0.023(3) 0.029(3) -0.007(2) -0.004(2) 0.001(2)
C9 0.027(3) 0.032(3) 0.034(4) -0.008(3) -0.006(3) -0.001(3)
C10 0.036(4) 0.037(4) 0.034(4) -0.011(3) -0.010(3) 0.001(3)
C11 0.037(4) 0.035(4) 0.025(3) -0.006(3) -0.005(3) 0.005(3)
C12 0.027(3) 0.031(4) 0.038(4) -0.002(3) 0.000(3) 0.005(3)
C13 0.027(3) 0.029(3) 0.035(4) -0.006(3) -0.007(3) 0.000(2)
C14 0.026(3) 0.024(3) 0.037(4) -0.011(3) -0.004(3) 0.002(2)
C15 0.034(4) 0.024(3) 0.041(4) -0.007(3) -0.005(3) -0.004(3)
C16 0.049(4) 0.023(3) 0.045(4) -0.005(3) -0.013(3) -0.004(3)
C17 0.045(4) 0.030(4) 0.046(5) -0.013(3) -0.014(3) 0.007(3)
C18 0.036(4) 0.034(4) 0.044(4) -0.012(3) -0.009(3) 0.008(3)
C19 0.032(3) 0.025(3) 0.038(4) -0.008(3) -0.004(3) -0.001(3)
C20 0.029(3) 0.019(3) 0.032(4) -0.006(2) -0.002(3) -0.005(2)
C21 0.037(4) 0.029(3) 0.035(4) -0.011(3) -0.002(3) -0.004(3)
C22 0.039(4) 0.037(4) 0.039(4) -0.012(3) -0.004(3) -0.009(3)
C23 0.031(4) 0.042(4) 0.045(4) -0.008(3) -0.007(3) -0.016(3)
C24 0.030(3) 0.032(4) 0.041(4) -0.008(3) -0.006(3) -0.001(3)
C25 0.027(3) 0.031(4) 0.032(4) -0.008(3) -0.002(3) -0.004(3)
C26 0.027(3) 0.021(3) 0.032(4) -0.011(3) -0.005(3) 0.003(2)
C27 0.028(3) 0.040(4) 0.039(4) -0.011(3) -0.002(3) -0.003(3)
C28 0.043(4) 0.049(5) 0.036(4) -0.018(3) -0.010(3) -0.005(3)
C29 0.038(4) 0.043(4) 0.029(4) -0.010(3) -0.001(3) 0.003(3)
C30 0.031(3) 0.032(4) 0.037(4) -0.006(3) 0.000(3) -0.001(3)
C31 0.028(3) 0.027(3) 0.037(4) -0.007(3) -0.008(3) 0.001(2)
C32 0.025(3) 0.023(3) 0.033(4) -0.011(3) 0.001(3) -0.005(2)
C33 0.025(3) 0.029(3) 0.033(4) -0.007(3) -0.004(3) 0.000(2)
C34 0.033(3) 0.026(3) 0.033(4) -0.007(3) -0.004(3) -0.002(3)
C35 0.035(4) 0.023(3) 0.042(4) -0.007(3) 0.005(3) -0.006(3)
C36 0.026(3) 0.028(3) 0.039(4) -0.011(3) -0.004(3) -0.005(2)
C37 0.028(3) 0.023(3) 0.035(4) -0.010(3) -0.001(3) -0.005(2)
C38 0.032(3) 0.022(3) 0.030(3) -0.004(2) -0.004(3) -0.002(2)
C39 0.024(3) 0.037(4) 0.038(4) -0.009(3) -0.007(3) 0.000(3)
C40 0.035(4) 0.049(5) 0.051(5) -0.016(4) -0.011(3) -0.002(3)
C41 0.025(4) 0.061(5) 0.056(5) -0.009(4) -0.011(3) 0.012(3)
C42 0.030(4) 0.032(4) 0.048(5) -0.005(3) -0.002(3) 0.009(3)
C43 0.028(3) 0.029(3) 0.041(4) -0.009(3) -0.002(3) 0.002(3)
Cl2 0.0445(10) 0.0508(12) 0.0627(14) -0.0083(10) -0.0157(9) -0.0096(8)
Cl4 0.109(10) 0.091(10) 0.052(5) -0.022(6) 0.008(6) -0.046(6)
Cl5 0.076(5) 0.041(4) 0.063(5) -0.016(3) -0.030(4) 0.009(4)
C1A 0.061(11) 0.040(10) 0.089(15) 0.010(9) -0.016(10) -0.004(8)
O1 0.053(4) 0.062(4) 0.067(4) -0.012(3) -0.023(3) -0.012(3)
O2 0.058(4) 0.067(4) 0.088(6) -0.026(4) -0.017(4) -0.005(3)

_geom_special_details            
;
 All esds (except the esd in the dihedral angle between two l.s. planes)
 are estimated using the full covariance matrix.  The cell esds are taken
 into account individually in the estimation of esds in distances, angles
 and torsion angles; correlations between esds in cell parameters are only
 used when they are defined by crystal symmetry.  An approximate (isotropic)
 treatment of cell esds is used for estimating esds involving l.s. planes.
;
loop_
_geom_bond_atom_site_label_1
_geom_bond_atom_site_label_2
_geom_bond_distance
_geom_bond_site_symmetry_2
_geom_bond_publ_flag
Ru1 Cl1 2.3912(15) . ?
Ru1 P1 2.3616(17) . ?
Ru1 P2 2.3746(14) . ?
Ru1 C1 2.327(6) . ?
Ru1 C2 2.278(5) . ?
Ru1 C3 2.242(6) . ?
Ru1 C4 2.222(7) . ?
Ru1 C5 2.215(7) . ?
Ru1 C6 2.282(7) . ?
P1 C8 1.835(6) . ?
P1 C14 1.841(6) . ?
P1 C20 1.825(7) . ?
P2 C26 1.835(7) . ?
P2 C32 1.835(6) . ?
P2 C38 1.830(6) . ?
C1 C2 1.442(9) . ?
C1 C6 1.401(9) . ?
C1 C7 1.499(10) . ?
C2 H2 0.9500 . ?
C2 C3 1.394(10) . ?
C3 H3 0.9500 . ?
C3 C4 1.435(9) . ?
C4 H4 0.9500 . ?
C4 C5 1.390(10) . ?
C5 H5 0.9500 . ?
C5 C6 1.411(10) . ?
C6 H6 0.9500 . ?
C7 H7A 0.9800 . ?
C7 H7B 0.9800 . ?
C7 H7C 0.9800 . ?
C8 C9 1.386(9) . ?
C8 C13 1.393(9) . ?
C9 H9 0.9500 . ?
C9 C10 1.385(9) . ?
C10 H10 0.9500 . ?
C10 C11 1.372(10) . ?
C11 H11 0.9500 . ?
C11 C12 1.378(10) . ?
C12 H12 0.9500 . ?
C12 C13 1.395(9) . ?
C13 H13 0.9500 . ?
C14 C15 1.400(9) . ?
C14 C19 1.395(9) . ?
C15 H15 0.9500 . ?
C15 C16 1.399(9) . ?
C16 H16 0.9500 . ?
C16 C17 1.385(10) . ?
C17 H17 0.9500 . ?
C17 C18 1.375(10) . ?
C18 H18 0.9500 . ?
C18 C19 1.397(9) . ?
C19 H19 0.9500 . ?
C20 C21 1.394(9) . ?
C20 C25 1.403(8) . ?
C21 H21 0.9500 . ?
C21 C22 1.389(10) . ?
C22 H22 0.9500 . ?
C22 C23 1.394(10) . ?
C23 H23 0.9500 . ?
C23 C24 1.373(10) . ?
C24 H24 0.9500 . ?
C24 C25 1.395(9) . ?
C25 H25 0.9500 . ?
C26 C27 1.394(9) . ?
C26 C31 1.391(9) . ?
C27 H27 0.9500 . ?
C27 C28 1.386(10) . ?
C28 H28 0.9500 . ?
C28 C29 1.379(11) . ?
C29 H29 0.9500 . ?
C29 C30 1.383(10) . ?
C30 H30 0.9500 . ?
C30 C31 1.379(9) . ?
C31 H31 0.9500 . ?
C32 C33 1.399(9) . ?
C32 C37 1.406(9) . ?
C33 H33 0.9500 . ?
C33 C34 1.387(9) . ?
C34 H34 0.9500 . ?
C34 C35 1.394(10) . ?
C35 H35 0.9500 . ?
C35 C36 1.386(10) . ?
C36 H36 0.9500 . ?
C36 C37 1.385(9) . ?
C37 H37 0.9500 . ?
C38 C39 1.378(9) . ?
C38 C43 1.412(8) . ?
C39 H39 0.9500 . ?
C39 C40 1.388(9) . ?
C40 H40 0.9500 . ?
C40 C41 1.404(11) . ?
C41 H41 0.9500 . ?
C41 C42 1.377(11) . ?
C42 H42 0.9500 . ?
C42 C43 1.373(9) . ?
C43 H43 0.9500 . ?
Cl4 C1A 1.763(11) . ?
Cl5 C1A 1.760(10) . ?
C1A H1AA 0.9900 . ?
C1A H1AB 0.9900 . ?
O1 H1A 0.89(3) . ?
O1 H1B 0.89(3) . ?
O2 H2A 0.8700 . ?
O2 H2B 0.8700 . ?

loop_
_geom_angle_atom_site_label_1
_geom_angle_atom_site_label_2
_geom_angle_atom_site_label_3
_geom_angle
_geom_angle_site_symmetry_1
_geom_angle_site_symmetry_3
_geom_angle_publ_flag
P1 Ru1 Cl1 89.76(6) . . ?
P1 Ru1 P2 98.35(5) . . ?
P2 Ru1 Cl1 85.60(5) . . ?
C1 Ru1 Cl1 86.15(18) . . ?
C1 Ru1 P1 140.81(17) . . ?
C1 Ru1 P2 120.10(17) . . ?
C2 Ru1 Cl1 94.48(18) . . ?
C2 Ru1 P1 105.41(18) . . ?
C2 Ru1 P2 156.24(18) . . ?
C2 Ru1 C1 36.5(2) . . ?
C2 Ru1 C6 64.6(2) . . ?
C3 Ru1 Cl1 124.95(19) . . ?
C3 Ru1 P1 85.95(19) . . ?
C3 Ru1 P2 149.30(19) . . ?
C3 Ru1 C1 65.3(2) . . ?
C3 Ru1 C2 35.9(2) . . ?
C3 Ru1 C6 76.9(2) . . ?
C4 Ru1 Cl1 160.62(16) . . ?
C4 Ru1 P1 95.60(19) . . ?
C4 Ru1 P2 111.88(16) . . ?
C4 Ru1 C1 77.9(2) . . ?
C4 Ru1 C2 66.1(2) . . ?
C4 Ru1 C3 37.5(2) . . ?
C4 Ru1 C6 65.8(2) . . ?
C5 Ru1 Cl1 142.3(2) . . ?
C5 Ru1 P1 127.9(2) . . ?
C5 Ru1 P2 88.41(17) . . ?
C5 Ru1 C1 65.1(2) . . ?
C5 Ru1 C2 77.0(2) . . ?
C5 Ru1 C3 65.9(2) . . ?
C5 Ru1 C4 36.5(3) . . ?
C5 Ru1 C6 36.5(2) . . ?
C6 Ru1 Cl1 106.57(17) . . ?
C6 Ru1 P1 161.04(17) . . ?
C6 Ru1 P2 92.57(16) . . ?
C6 Ru1 C1 35.4(2) . . ?
C8 P1 Ru1 125.3(2) . . ?
C8 P1 C14 96.7(3) . . ?
C14 P1 Ru1 112.7(2) . . ?
C20 P1 Ru1 109.3(2) . . ?
C20 P1 C8 104.3(3) . . ?
C20 P1 C14 106.7(3) . . ?
C26 P2 Ru1 122.12(19) . . ?
C26 P2 C32 108.1(3) . . ?
C32 P2 Ru1 104.91(18) . . ?
C38 P2 Ru1 119.2(2) . . ?
C38 P2 C26 99.4(3) . . ?
C38 P2 C32 101.0(3) . . ?
C2 C1 Ru1 69.9(3) . . ?
C2 C1 C7 120.7(6) . . ?
C6 C1 Ru1 70.6(4) . . ?
C6 C1 C2 117.9(6) . . ?
C6 C1 C7 121.4(6) . . ?
C7 C1 Ru1 129.3(5) . . ?
Ru1 C2 H2 128.4 . . ?
C1 C2 Ru1 73.6(3) . . ?
C1 C2 H2 119.6 . . ?
C3 C2 Ru1 70.6(3) . . ?
C3 C2 C1 120.8(6) . . ?
C3 C2 H2 119.6 . . ?
Ru1 C3 H3 128.6 . . ?
C2 C3 Ru1 73.4(4) . . ?
C2 C3 H3 119.7 . . ?
C2 C3 C4 120.5(6) . . ?
C4 C3 Ru1 70.5(4) . . ?
C4 C3 H3 119.7 . . ?
Ru1 C4 H4 127.5 . . ?
C3 C4 Ru1 72.0(4) . . ?
C3 C4 H4 120.9 . . ?
C5 C4 Ru1 71.5(4) . . ?
C5 C4 C3 118.1(6) . . ?
C5 C4 H4 120.9 . . ?
Ru1 C5 H5 126.6 . . ?
C4 C5 Ru1 72.0(4) . . ?
C4 C5 H5 119.1 . . ?
C4 C5 C6 121.8(6) . . ?
C6 C5 Ru1 74.3(4) . . ?
C6 C5 H5 119.1 . . ?
Ru1 C6 H6 129.6 . . ?
C1 C6 Ru1 74.1(4) . . ?
C1 C6 C5 120.8(6) . . ?
C1 C6 H6 119.6 . . ?
C5 C6 Ru1 69.2(4) . . ?
C5 C6 H6 119.6 . . ?
C1 C7 H7A 109.5 . . ?
C1 C7 H7B 109.5 . . ?
C1 C7 H7C 109.5 . . ?
H7A C7 H7B 109.5 . . ?
H7A C7 H7C 109.5 . . ?
H7B C7 H7C 109.5 . . ?
C9 C8 P1 117.9(5) . . ?
C9 C8 C13 118.9(6) . . ?
C13 C8 P1 122.6(5) . . ?
C8 C9 H9 119.9 . . ?
C10 C9 C8 120.2(6) . . ?
C10 C9 H9 119.9 . . ?
C9 C10 H10 119.6 . . ?
C11 C10 C9 120.8(7) . . ?
C11 C10 H10 119.6 . . ?
C10 C11 H11 120.0 . . ?
C10 C11 C12 120.0(7) . . ?
C12 C11 H11 120.0 . . ?
C11 C12 H12 120.1 . . ?
C11 C12 C13 119.8(6) . . ?
C13 C12 H12 120.1 . . ?
C8 C13 C12 120.4(6) . . ?
C8 C13 H13 119.8 . . ?
C12 C13 H13 119.8 . . ?
C15 C14 P1 119.7(5) . . ?
C19 C14 P1 121.0(5) . . ?
C19 C14 C15 118.7(6) . . ?
C14 C15 H15 119.9 . . ?
C16 C15 C14 120.3(6) . . ?
C16 C15 H15 119.9 . . ?
C15 C16 H16 120.1 . . ?
C17 C16 C15 119.8(7) . . ?
C17 C16 H16 120.1 . . ?
C16 C17 H17 119.7 . . ?
C18 C17 C16 120.5(6) . . ?
C18 C17 H17 119.7 . . ?
C17 C18 H18 120.0 . . ?
C17 C18 C19 120.0(7) . . ?
C19 C18 H18 120.0 . . ?
C14 C19 C18 120.6(7) . . ?
C14 C19 H19 119.7 . . ?
C18 C19 H19 119.7 . . ?
C21 C20 P1 123.0(5) . . ?
C21 C20 C25 118.7(6) . . ?
C25 C20 P1 117.8(5) . . ?
C20 C21 H21 119.7 . . ?
C22 C21 C20 120.6(6) . . ?
C22 C21 H21 119.7 . . ?
C21 C22 H22 119.9 . . ?
C21 C22 C23 120.2(7) . . ?
C23 C22 H22 119.9 . . ?
C22 C23 H23 120.2 . . ?
C24 C23 C22 119.7(7) . . ?
C24 C23 H23 120.2 . . ?
C23 C24 H24 119.7 . . ?
C23 C24 C25 120.7(6) . . ?
C25 C24 H24 119.7 . . ?
C20 C25 H25 119.9 . . ?
C24 C25 C20 120.1(6) . . ?
C24 C25 H25 119.9 . . ?
C27 C26 P2 123.6(5) . . ?
C31 C26 P2 118.3(5) . . ?
C31 C26 C27 118.1(6) . . ?
C26 C27 H27 120.0 . . ?
C28 C27 C26 119.9(7) . . ?
C28 C27 H27 120.0 . . ?
C27 C28 H28 119.3 . . ?
C29 C28 C27 121.5(7) . . ?
C29 C28 H28 119.3 . . ?
C28 C29 H29 120.6 . . ?
C28 C29 C30 118.8(7) . . ?
C30 C29 H29 120.6 . . ?
C29 C30 H30 119.9 . . ?
C31 C30 C29 120.2(7) . . ?
C31 C30 H30 119.9 . . ?
C26 C31 H31 119.3 . . ?
C30 C31 C26 121.5(6) . . ?
C30 C31 H31 119.3 . . ?
C33 C32 P2 118.9(5) . . ?
C33 C32 C37 118.2(6) . . ?
C37 C32 P2 122.5(5) . . ?
C32 C33 H33 119.7 . . ?
C34 C33 C32 120.6(6) . . ?
C34 C33 H33 119.7 . . ?
C33 C34 H34 119.7 . . ?
C33 C34 C35 120.6(6) . . ?
C35 C34 H34 119.7 . . ?
C34 C35 H35 120.4 . . ?
C36 C35 C34 119.2(6) . . ?
C36 C35 H35 120.4 . . ?
C35 C36 H36 119.7 . . ?
C37 C36 C35 120.6(6) . . ?
C37 C36 H36 119.7 . . ?
C32 C37 H37 119.6 . . ?
C36 C37 C32 120.8(6) . . ?
C36 C37 H37 119.6 . . ?
C39 C38 P2 123.3(5) . . ?
C39 C38 C43 118.7(6) . . ?
C43 C38 P2 117.9(5) . . ?
C38 C39 H39 119.4 . . ?
C38 C39 C40 121.2(6) . . ?
C40 C39 H39 119.4 . . ?
C39 C40 H40 120.1 . . ?
C39 C40 C41 119.9(7) . . ?
C41 C40 H40 120.1 . . ?
C40 C41 H41 120.7 . . ?
C42 C41 C40 118.7(6) . . ?
C42 C41 H41 120.7 . . ?
C41 C42 H42 119.1 . . ?
C43 C42 C41 121.7(6) . . ?
C43 C42 H42 119.1 . . ?
C38 C43 H43 120.1 . . ?
C42 C43 C38 119.9(7) . . ?
C42 C43 H43 120.1 . . ?
Cl4 C1A H1AA 109.5 . . ?
Cl4 C1A H1AB 109.5 . . ?
Cl5 C1A Cl4 110.9(7) . . ?
Cl5 C1A H1AA 109.5 . . ?
Cl5 C1A H1AB 109.5 . . ?
H1AA C1A H1AB 108.0 . . ?
H1A O1 H1B 102(4) . . ?
H2A O2 H2B 104.5 . . ?

loop_
_geom_hbond_atom_site_label_D
_geom_hbond_atom_site_label_H
_geom_hbond_atom_site_label_A
_geom_hbond_distance_DH
_geom_hbond_distance_HA
_geom_hbond_distance_DA
_geom_hbond_angle_DHA
_geom_hbond_site_symmetry_A
_geom_hbond_publ_flag
C9 H9 Cl1 0.95 2.60 3.456(7) 150.0 . yes
C13 H13 Cl4 0.95 2.99 3.81(2) 145.5 2_766 yes
C19 H19 Cl1 0.95 2.73 3.394(7) 127.9 . yes
C33 H33 O1 0.95 2.64 3.299(9) 127.3 . yes
C37 H37 Cl1 0.95 2.75 3.412(6) 127.5 . yes
C43 H43 Cl4 0.95 2.98 3.72(2) 135.4 2_756 yes
O1 H1A Cl2 0.89(3) 2.48(3) 3.367(7) 174(8) . yes
O1 H1B Cl2 0.89(3) 2.51(3) 3.385(7) 168(7) 2_757 yes

loop_
_geom_torsion_atom_site_label_1
_geom_torsion_atom_site_label_2
_geom_torsion_atom_site_label_3
_geom_torsion_atom_site_label_4
_geom_torsion
_geom_torsion_site_symmetry_1
_geom_torsion_site_symmetry_2
_geom_torsion_site_symmetry_3
_geom_torsion_site_symmetry_4
_geom_torsion_publ_flag
Ru1 P1 C8 C9 50.2(5) . . . . ?
Ru1 P1 C8 C13 -138.9(4) . . . . ?
Ru1 P1 C14 C15 172.7(5) . . . . ?
Ru1 P1 C14 C19 -16.1(6) . . . . ?
Ru1 P1 C20 C21 -95.8(6) . . . . ?
Ru1 P1 C20 C25 76.4(5) . . . . ?
Ru1 P2 C26 C27 -90.4(5) . . . . ?
Ru1 P2 C26 C31 90.7(5) . . . . ?
Ru1 P2 C32 C33 -102.3(5) . . . . ?
Ru1 P2 C32 C37 70.8(5) . . . . ?
Ru1 P2 C38 C39 -3.3(7) . . . . ?
Ru1 P2 C38 C43 172.8(4) . . . . ?
Ru1 C1 C2 C3 -54.7(5) . . . . ?
Ru1 C1 C6 C5 53.1(5) . . . . ?
Ru1 C2 C3 C4 -54.6(5) . . . . ?
Ru1 C3 C4 C5 -56.5(5) . . . . ?
Ru1 C4 C5 C6 -57.5(6) . . . . ?
Ru1 C5 C6 C1 -55.4(6) . . . . ?
P1 C8 C9 C10 171.6(5) . . . . ?
P1 C8 C13 C12 -170.7(4) . . . . ?
P1 C14 C15 C16 170.1(5) . . . . ?
P1 C14 C19 C18 -170.5(5) . . . . ?
P1 C20 C21 C22 170.2(5) . . . . ?
P1 C20 C25 C24 -171.7(5) . . . . ?
P2 C26 C27 C28 -178.8(5) . . . . ?
P2 C26 C31 C30 178.8(5) . . . . ?
P2 C32 C33 C34 173.1(5) . . . . ?
P2 C32 C37 C36 -174.5(5) . . . . ?
P2 C38 C39 C40 174.0(6) . . . . ?
P2 C38 C43 C42 -174.1(5) . . . . ?
C1 C2 C3 Ru1 56.1(5) . . . . ?
C1 C2 C3 C4 1.5(9) . . . . ?
C2 C1 C6 Ru1 -53.2(5) . . . . ?
C2 C1 C6 C5 -0.1(9) . . . . ?
C2 C3 C4 Ru1 56.0(5) . . . . ?
C2 C3 C4 C5 -0.5(9) . . . . ?
C3 C4 C5 Ru1 56.7(5) . . . . ?
C3 C4 C5 C6 -0.8(10) . . . . ?
C4 C5 C6 Ru1 56.4(6) . . . . ?
C4 C5 C6 C1 1.1(10) . . . . ?
C6 C1 C2 Ru1 53.5(5) . . . . ?
C6 C1 C2 C3 -1.2(9) . . . . ?
C7 C1 C2 Ru1 -124.6(6) . . . . ?
C7 C1 C2 C3 -179.3(6) . . . . ?
C7 C1 C6 Ru1 124.9(6) . . . . ?
C7 C1 C6 C5 178.0(6) . . . . ?
C8 P1 C14 C15 -54.5(6) . . . . ?
C8 P1 C14 C19 116.7(6) . . . . ?
C8 P1 C20 C21 128.0(6) . . . . ?
C8 P1 C20 C25 -59.8(6) . . . . ?
C8 C9 C10 C11 -0.5(10) . . . . ?
C9 C8 C13 C12 0.1(9) . . . . ?
C9 C10 C11 C12 0.2(10) . . . . ?
C10 C11 C12 C13 0.2(9) . . . . ?
C11 C12 C13 C8 -0.3(9) . . . . ?
C13 C8 C9 C10 0.3(9) . . . . ?
C14 P1 C8 C9 -73.8(5) . . . . ?
C14 P1 C8 C13 97.1(5) . . . . ?
C14 P1 C20 C21 26.3(7) . . . . ?
C14 P1 C20 C25 -161.5(5) . . . . ?
C14 C15 C16 C17 1.8(11) . . . . ?
C15 C14 C19 C18 0.8(10) . . . . ?
C15 C16 C17 C18 -1.9(11) . . . . ?
C16 C17 C18 C19 1.4(11) . . . . ?
C17 C18 C19 C14 -0.8(11) . . . . ?
C19 C14 C15 C16 -1.3(10) . . . . ?
C20 P1 C8 C9 177.0(5) . . . . ?
C20 P1 C8 C13 -12.1(6) . . . . ?
C20 P1 C14 C15 52.7(6) . . . . ?
C20 P1 C14 C19 -136.1(6) . . . . ?
C20 C21 C22 C23 1.3(11) . . . . ?
C21 C20 C25 C24 0.8(10) . . . . ?
C21 C22 C23 C24 0.4(11) . . . . ?
C22 C23 C24 C25 -1.5(11) . . . . ?
C23 C24 C25 C20 0.9(11) . . . . ?
C25 C20 C21 C22 -1.9(10) . . . . ?
C26 P2 C32 C33 125.9(5) . . . . ?
C26 P2 C32 C37 -60.9(5) . . . . ?
C26 P2 C38 C39 131.9(6) . . . . ?
C26 P2 C38 C43 -52.0(6) . . . . ?
C26 C27 C28 C29 -1.1(11) . . . . ?
C27 C26 C31 C30 -0.1(9) . . . . ?
C27 C28 C29 C30 2.1(11) . . . . ?
C28 C29 C30 C31 -2.1(10) . . . . ?
C29 C30 C31 C26 1.2(10) . . . . ?
C31 C26 C27 C28 0.0(9) . . . . ?
C32 P2 C26 C27 31.2(6) . . . . ?
C32 P2 C26 C31 -147.6(5) . . . . ?
C32 P2 C38 C39 -117.5(6) . . . . ?
C32 P2 C38 C43 58.6(6) . . . . ?
C32 C33 C34 C35 1.2(9) . . . . ?
C33 C32 C37 C36 -1.3(9) . . . . ?
C33 C34 C35 C36 -0.3(9) . . . . ?
C34 C35 C36 C37 -1.4(9) . . . . ?
C35 C36 C37 C32 2.3(9) . . . . ?
C37 C32 C33 C34 -0.4(9) . . . . ?
C38 P2 C26 C27 136.2(5) . . . . ?
C38 P2 C26 C31 -42.7(5) . . . . ?
C38 P2 C32 C33 22.1(5) . . . . ?
C38 P2 C32 C37 -164.7(5) . . . . ?
C38 C39 C40 C41 0.5(12) . . . . ?
C39 C38 C43 C42 2.2(10) . . . . ?
C39 C40 C41 C42 1.1(12) . . . . ?
C40 C41 C42 C43 -1.0(12) . . . . ?
C41 C42 C43 C38 -0.6(11) . . . . ?
C43 C38 C39 C40 -2.1(11) . . . . ?

_shelx_res_file                  
;
TITL JR-III-185 in P-1
    jr-iii-185.res
    created by SHELXL-2018/3 at 11:53:31 on 03-Jun-2022
CELL 1.54184 10.881205 11.063127 16.899486 74.1981 78.4062 82.343
ZERR 2 0.000502 0.000456 0.000787 0.0038 0.0039 0.0036
LATT 1
SFAC C H Cl O P Ru
UNIT 87 86 6 4 4 2
EQIV $1 2-X,1-Y,1-Z
EQIV $2 2-X,-Y,1-Z
EQIV $3 2-X,-Y,2-Z
DFIX 1.78 Cl4 C1A
DANG 2.92 Cl4 Cl5
RIGU Cl4 Cl5 C1A
DFIX 1.77 Cl5 C1A
SIMU Cl4 Cl5 C1A
DFIX 1.771 0.01 Cl4 C1A Cl5 C1A
DFIX 2.916 0.03 Cl4 Cl5
DFIX 0.87 O1 H1a O1 H1b
DFIX 1.38 H2a H2b H1a H1b

L.S. 10
PLAN  10
SIZE 0.145 0.121 0.082
TEMP -133
CONF
HTAB C9 Cl1
HTAB C13 Cl4_$1
HTAB C19 Cl1
HTAB C33 O1
HTAB C37 Cl1
HTAB C43 Cl4_$2
HTAB O1 Cl2
HTAB O1 Cl2_$3
HTAB
LIST 4
MORE -1
BOND
fmap 2 53
acta
BOND $H
MERG 0
OMIT -7 8 6
REM <olex2.extras>
REM <HklSrc "%.\\jr-iii-185.hkl">
REM </olex2.extras>

WGHT    0.145900    3.717000
BASF   0.37486   0.31993
FVAR       4.16699
RU1   6    0.563193    0.460548    0.799464    11.00000    0.02124    0.02232 =
         0.02629   -0.00700   -0.00365   -0.00090
CL1   3    0.417441    0.450912    0.713089    11.00000    0.02577    0.02858 =
         0.03288   -0.00873   -0.00771   -0.00192
P1    5    0.644475    0.637486    0.698019    11.00000    0.02383    0.02295 =
         0.02914   -0.00820   -0.00469   -0.00050
P2    5    0.687223    0.300293    0.743060    11.00000    0.02111    0.02194 =
         0.03003   -0.00793   -0.00397   -0.00024
C1    1    0.399355    0.408097    0.911353    11.00000    0.03450    0.03800 =
         0.02595   -0.01025    0.00499   -0.00579
C2    1    0.415619    0.540830    0.892148    11.00000    0.02955    0.03725 =
         0.02144   -0.01157    0.00272    0.00713
AFIX  43
H2    2    0.345980    0.600694    0.881278    11.00000   -1.20000
AFIX   0
C3    1    0.532191    0.582395    0.889331    11.00000    0.04921    0.03391 =
         0.02248   -0.01886    0.00071   -0.00604
AFIX  43
H3    2    0.540787    0.670108    0.877888    11.00000   -1.20000
AFIX   0
C4    1    0.639316    0.493750    0.903579    11.00000    0.02710    0.03997 =
         0.03058   -0.01236   -0.00451   -0.00384
AFIX  43
H4    2    0.719197    0.521500    0.901306    11.00000   -1.20000
AFIX   0
C5    1    0.622979    0.366133    0.920802    11.00000    0.03922    0.04400 =
         0.01787   -0.00742   -0.00244    0.00181
AFIX  43
H5    2    0.693317    0.306390    0.929686    11.00000   -1.20000
AFIX   0
C6    1    0.504814    0.322823    0.925463    11.00000    0.03117    0.03279 =
         0.02308   -0.00767    0.00186   -0.00675
AFIX  43
H6    2    0.496696    0.234840    0.938314    11.00000   -1.20000
AFIX   0
C7    1    0.274201    0.363705    0.913317    11.00000    0.02641    0.05600 =
         0.04760   -0.01415   -0.00011   -0.00958
AFIX 137
H7A   2    0.237557    0.415474    0.865346    11.00000   -1.50000
H7B   2    0.217745    0.371241    0.965110    11.00000   -1.50000
H7C   2    0.285497    0.275383    0.910778    11.00000   -1.50000
AFIX   0
C8    1    0.701535    0.644555    0.587149    11.00000    0.02290    0.02316 =
         0.02903   -0.00688   -0.00385    0.00145
C9    1    0.624374    0.606158    0.544196    11.00000    0.02681    0.03220 =
         0.03376   -0.00790   -0.00564   -0.00117
AFIX  43
H9    2    0.550184    0.566918    0.573705    11.00000   -1.20000
AFIX   0
C10   1    0.655083    0.624814    0.458373    11.00000    0.03580    0.03685 =
         0.03357   -0.01057   -0.00995    0.00067
AFIX  43
H10   2    0.601986    0.597578    0.429499    11.00000   -1.20000
AFIX   0
C11   1    0.761320    0.682183    0.414581    11.00000    0.03650    0.03542 =
         0.02489   -0.00564   -0.00480    0.00547
AFIX  43
H11   2    0.781282    0.694757    0.355698    11.00000   -1.20000
AFIX   0
C12   1    0.839047    0.721550    0.456059    11.00000    0.02743    0.03123 =
         0.03845   -0.00197    0.00008    0.00532
AFIX  43
H12   2    0.912513    0.761527    0.425848    11.00000   -1.20000
AFIX   0
C13   1    0.809487    0.702504    0.542552    11.00000    0.02703    0.02900 =
         0.03531   -0.00553   -0.00722    0.00033
AFIX  43
H13   2    0.863287    0.729206    0.571210    11.00000   -1.20000
AFIX   0
C14   1    0.527302    0.774273    0.682299    11.00000    0.02622    0.02438 =
         0.03655   -0.01111   -0.00378    0.00244
C15   1    0.564543    0.890733    0.631365    11.00000    0.03371    0.02439 =
         0.04126   -0.00658   -0.00463   -0.00420
AFIX  43
H15   2    0.651487    0.902314    0.612318    11.00000   -1.20000
AFIX   0
C16   1    0.474303    0.990125    0.608392    11.00000    0.04891    0.02269 =
         0.04543   -0.00526   -0.01258   -0.00356
AFIX  43
H16   2    0.499792    1.068245    0.572503    11.00000   -1.20000
AFIX   0
C17   1    0.347743    0.974366    0.638088    11.00000    0.04491    0.03031 =
         0.04593   -0.01304   -0.01413    0.00672
AFIX  43
H17   2    0.286733    1.042749    0.623791    11.00000   -1.20000
AFIX   0
C18   1    0.309662    0.860534    0.688105    11.00000    0.03635    0.03435 =
         0.04390   -0.01203   -0.00871    0.00804
AFIX  43
H18   2    0.222549    0.849927    0.707209    11.00000   -1.20000
AFIX   0
C19   1    0.399128    0.760473    0.710821    11.00000    0.03179    0.02479 =
         0.03811   -0.00800   -0.00359   -0.00082
AFIX  43
H19   2    0.372460    0.682337    0.746002    11.00000   -1.20000
AFIX   0
C20   1    0.774347    0.686598    0.732258    11.00000    0.02940    0.01852 =
         0.03249   -0.00565   -0.00237   -0.00467
C21   1    0.759409    0.781807    0.773913    11.00000    0.03738    0.02880 =
         0.03500   -0.01132   -0.00244   -0.00362
AFIX  43
H21   2    0.682153    0.832941    0.777908    11.00000   -1.20000
AFIX   0
C22   1    0.856528    0.802558    0.809634    11.00000    0.03894    0.03732 =
         0.03854   -0.01165   -0.00437   -0.00865
AFIX  43
H22   2    0.844744    0.866500    0.838907    11.00000   -1.20000
AFIX   0
C23   1    0.971214    0.729835    0.802650    11.00000    0.03138    0.04177 =
         0.04545   -0.00830   -0.00718   -0.01570
AFIX  43
H23   2    1.037394    0.743732    0.827389    11.00000   -1.20000
AFIX   0
C24   1    0.988072    0.638069    0.759871    11.00000    0.03033    0.03197 =
         0.04062   -0.00781   -0.00636   -0.00149
AFIX  43
H24   2    1.066913    0.589912    0.753972    11.00000   -1.20000
AFIX   0
C25   1    0.890612    0.614805    0.724967    11.00000    0.02746    0.03125 =
         0.03224   -0.00793   -0.00238   -0.00360
AFIX  43
H25   2    0.902968    0.550213    0.696195    11.00000   -1.20000
AFIX   0
C26   1    0.719314    0.310906    0.630664    11.00000    0.02716    0.02147 =
         0.03221   -0.01063   -0.00500    0.00274
C27   1    0.643354    0.263861    0.590602    11.00000    0.02821    0.03962 =
         0.03854   -0.01073   -0.00160   -0.00255
AFIX  43
H27   2    0.569578    0.225108    0.621534    11.00000   -1.20000
AFIX   0
C28   1    0.675592    0.273695    0.505616    11.00000    0.04308    0.04905 =
         0.03609   -0.01758   -0.00964   -0.00505
AFIX  43
H28   2    0.623991    0.240064    0.479083    11.00000   -1.20000
AFIX   0
C29   1    0.780933    0.331227    0.458707    11.00000    0.03789    0.04256 =
         0.02918   -0.00983   -0.00127    0.00341
AFIX  43
H29   2    0.800449    0.339840    0.400167    11.00000   -1.20000
AFIX   0
C30   1    0.857632    0.376149    0.498453    11.00000    0.03079    0.03198 =
         0.03658   -0.00632   -0.00028   -0.00066
AFIX  43
H30   2    0.932102    0.413461    0.467418    11.00000   -1.20000
AFIX   0
C31   1    0.826383    0.366967    0.582985    11.00000    0.02793    0.02668 =
         0.03680   -0.00748   -0.00817    0.00061
AFIX  43
H31   2    0.879160    0.399660    0.609233    11.00000   -1.20000
AFIX   0
C32   1    0.608751    0.155817    0.796544    11.00000    0.02467    0.02270 =
         0.03311   -0.01103    0.00052   -0.00465
C33   1    0.659671    0.069077    0.861323    11.00000    0.02499    0.02897 =
         0.03301   -0.00713   -0.00389    0.00011
AFIX  43
H33   2    0.738565    0.081130    0.872700    11.00000   -1.20000
AFIX   0
C34   1    0.596091   -0.034349    0.909102    11.00000    0.03255    0.02602 =
         0.03314   -0.00693   -0.00361   -0.00199
AFIX  43
H34   2    0.631056   -0.091615    0.953581    11.00000   -1.20000
AFIX   0
C35   1    0.481344   -0.055044    0.892456    11.00000    0.03543    0.02263 =
         0.04209   -0.00710    0.00518   -0.00563
AFIX  43
H35   2    0.438193   -0.126191    0.925134    11.00000   -1.20000
AFIX   0
C36   1    0.430963    0.029470    0.827628    11.00000    0.02608    0.02826 =
         0.03945   -0.01078   -0.00444   -0.00501
AFIX  43
H36   2    0.353758    0.015026    0.815049    11.00000   -1.20000
AFIX   0
C37   1    0.492217    0.134753    0.781060    11.00000    0.02809    0.02346 =
         0.03492   -0.01027   -0.00149   -0.00525
AFIX  43
H37   2    0.455057    0.193439    0.738144    11.00000   -1.20000
AFIX   0
C38   1    0.846388    0.252509    0.766276    11.00000    0.03190    0.02225 =
         0.02973   -0.00418   -0.00360   -0.00230
C39   1    0.901616    0.309194    0.811882    11.00000    0.02369    0.03692 =
         0.03823   -0.00893   -0.00708   -0.00027
AFIX  43
H39   2    0.859380    0.381735    0.828192    11.00000   -1.20000
AFIX   0
C40   1    1.017883    0.262168    0.834414    11.00000    0.03476    0.04879 =
         0.05094   -0.01625   -0.01063   -0.00167
AFIX  43
H40   2    1.054298    0.302000    0.866270    11.00000   -1.20000
AFIX   0
C41   1    1.081586    0.155615    0.810038    11.00000    0.02507    0.06080 =
         0.05583   -0.00858   -0.01113    0.01169
AFIX  43
H41   2    1.160555    0.121714    0.825871    11.00000   -1.20000
AFIX   0
C42   1    1.027308    0.101227    0.762721    11.00000    0.03028    0.03228 =
         0.04812   -0.00545   -0.00179    0.00865
AFIX  43
H42   2    1.070505    0.029927    0.745254    11.00000   -1.20000
AFIX   0
C43   1    0.912410    0.147353    0.740134    11.00000    0.02782    0.02886 =
         0.04116   -0.00915   -0.00188    0.00222
AFIX  43
H43   2    0.877396    0.108617    0.706993    11.00000   -1.20000
AFIX   0

CL2   3    0.828212    0.179685    1.064386    11.00000    0.04449    0.05076 =
         0.06266   -0.00833   -0.01572   -0.00956
PART -1
CL4   3    1.020538    0.051352    0.411466    10.50000    0.10949    0.09102 =
         0.05170   -0.02232    0.00753   -0.04648
CL5   3    1.005978   -0.061024    0.589195    10.50000    0.07618    0.04082 =
         0.06259   -0.01569   -0.03040    0.00925
C1A   1    0.923140    0.028553    0.510332    10.50000    0.06121    0.03964 =
         0.08872    0.00956   -0.01601   -0.00438
AFIX  23
H1AA  2    0.891825    0.111434    0.521698    10.50000   -1.20000
H1AB  2    0.849508   -0.015377    0.510515    10.50000   -1.20000
AFIX   0

PART 0
O1    4    0.867141   -0.071020    0.982420    11.00000    0.05294    0.06219 =
         0.06672   -0.01216   -0.02271   -0.01212
H1A   2    0.861714   -0.007843    1.006187    11.00000    0.07380
H1B   2    0.949720   -0.091380    0.974206    11.00000    0.09477

AFIX   6
O2    4    0.905948    0.447809    0.970484    11.00000    0.05775    0.06721 =
         0.08811   -0.02633   -0.01747   -0.00494
H2A   2    0.895750    0.376607    1.007931    11.00000   -1.50000
H2B   2    0.985788    0.457388    0.963651    11.00000   -1.50000
AFIX   0
HKLF 5


REM  JR-III-185 in P-1
REM wR2 = 0.2149, GooF = S = 1.054, Restrained GooF = 1.053 for all data
REM R1 = 0.0725 for 10369 Fo > 4sig(Fo) and 0.0825 for all 12093 data
REM 492 parameters refined using 29 restraints

END

WGHT      0.1459      3.7170

REM Instructions for potential hydrogen bonds
HTAB C9 Cl1
HTAB C13 Cl4_$1
HTAB C19 Cl1
HTAB C33 O1
HTAB C37 Cl1
HTAB C43 Cl4_$2
HTAB O1 Cl2
HTAB O1 Cl2_$3

REM Highest difference peak  1.950,  deepest hole -1.801,  1-sigma level  0.155
Q1    1   0.5781  0.4775  0.7322  11.00000  0.05    1.95
Q2    1   0.5468  0.4398  0.8666  11.00000  0.05    1.78
Q3    1   0.5660  0.5667  0.8274  11.00000  0.05    1.32
Q4    1   0.5612  0.3558  0.7722  11.00000  0.05    1.10
Q5    1   0.6483  0.5053  0.7728  11.00000  0.05    0.98
Q6    1   0.4671  0.5415  0.8204  11.00000  0.05    0.87
Q7    1   0.6780  0.6661  0.6282  11.00000  0.05    0.83
Q8    1   0.4764  0.4090  0.8349  11.00000  0.05    0.80
Q9    1   0.5212  0.5618  0.7449  11.00000  0.05    0.80
Q10   1   0.7094  0.3026  0.6815  11.00000  0.05    0.79
;
_shelx_res_checksum              87668
_olex2_submission_special_instructions 'No special instructions were received'
_oxdiff_exptl_absorpt_empirical_details 
;
Empirical correction (ABSPACK) includes:
- Absorption correction using spherical harmonics
- Frame scaling
- Detector area scaling
- B-factor correction
;
_oxdiff_exptl_absorpt_empirical_full_max 2.843
_oxdiff_exptl_absorpt_empirical_full_min 0.388
_oxdiff_twin_integration_method  simultaneous
_oxdiff_twin_items               3
loop_
_twin_individual_id
_twin_individual_mass_fraction_refined
_oxdiff_twin_reflns_isolated
_oxdiff_twin_reflns_overlapped
_twin_individual_twin_lattice_type
_twin_individual_twin_matrix_11
_twin_individual_twin_matrix_12
_twin_individual_twin_matrix_13
_twin_individual_twin_matrix_21
_twin_individual_twin_matrix_22
_twin_individual_twin_matrix_23
_twin_individual_twin_matrix_31
_twin_individual_twin_matrix_32
_twin_individual_twin_matrix_33
1 0.305(4) 14312 20268 ref 1.0000 0.0000 0.0000 0.0000 1.0000 0.0000 0.0000
0.0000 1.0000
2 0.375(3) 0 10432 nmt 0.9969 -0.0046 0.0160 -0.0098 0.9877 0.0283 -0.0309
-0.0589 1.0132
3 0.320(3) 0 16886 nmt 0.9949 -0.0021 0.0178 -0.0035 1.0029 -0.0065 -0.0438
0.0185 1.0017

_twin_special_details            
;
Component 2 rotated by 2.4975\% 
around [-0.89 0.43 -0.15] (reciprocal) or [-0.86 0.51 -0.03] (direct)
Component 3 rotated by 1.6826\% 
around [0.39 0.90 0.21] (reciprocal) or [0.33 0.94 -0.12] (direct)
;
####################################################################### 
# 
# This file contains crystal structure data downloaded from the 
# Cambridge Structural Database (CSD) hosted by the Cambridge 
# Crystallographic Data Centre (CCDC).
# 
# Full information about CCDC data access policies and citation 
# guidelines are available at http://www.ccdc.cam.ac.uk/access/V1 
# 
# Audit and citation data items may have been added by the CCDC. 
# Please retain this information to preserve the provenance of 
# this file and to allow appropriate attribution of the data. 
# 
#######################################################################

data_jr-iii-185-pf6
_database_code_depnum_ccdc_archive 'CCDC 2210241'
loop_
_audit_author_name
_audit_author_address
'Rosario Scopelliti'
;EPFL
Switzerland
;
_audit_update_record             
;
2022-09-29 deposited with the CCDC.	2023-07-28 downloaded from the CCDC.
;
_audit_creation_date             2022-09-02
_audit_creation_method           
;
Olex2 1.5
(compiled 2022.04.07 svn.rca3783a0 for OlexSys, GUI svn.r6498)
;
_shelx_SHELXL_version_number     2018/3
_chemical_name_common            ?
_chemical_name_systematic        ?
_chemical_formula_moiety         'C43 H38 Cl P2 Ru, C H2 Cl2, F6 P'
_chemical_formula_sum            'C44 H40 Cl3 F6 P3 Ru'
_chemical_formula_weight         983.09
_chemical_absolute_configuration ?
_chemical_melting_point          ?
_chemical_oxdiff_formula         'C44 H40 F6 P3 Cl3 Ru1'
loop_
_atom_type_symbol
_atom_type_description
_atom_type_scat_dispersion_real
_atom_type_scat_dispersion_imag
_atom_type_scat_source
C C 0.0181 0.0091 'International Tables Vol C Tables 4.2.6.8 and 6.1.1.4'
H H 0.0000 0.0000 'International Tables Vol C Tables 4.2.6.8 and 6.1.1.4'
Cl Cl 0.3639 0.7018 'International Tables Vol C Tables 4.2.6.8 and 6.1.1.4'
F F 0.0727 0.0534 'International Tables Vol C Tables 4.2.6.8 and 6.1.1.4'
P P 0.2955 0.4335 'International Tables Vol C Tables 4.2.6.8 and 6.1.1.4'
Ru Ru 0.0552 3.2960 'International Tables Vol C Tables 4.2.6.8 and 6.1.1.4'

_shelx_space_group_comment       
;
The symmetry employed for this shelxl refinement is uniquely defined
by the following loop, which should always be used as a source of
symmetry information in preference to the above space-group names.
They are only intended as comments.
;
_space_group_crystal_system      orthorhombic
_space_group_IT_number           19
_space_group_name_H-M_alt        'P 21 21 21'
_space_group_name_Hall           'P 2ac 2ab'
loop_
_space_group_symop_operation_xyz
'x, y, z'
'-x+1/2, -y, z+1/2'
'-x, y+1/2, -z+1/2'
'x+1/2, -y+1/2, -z'

_cell_length_a                   15.10287(19)
_cell_length_b                   16.6186(2)
_cell_length_c                   17.2511(3)
_cell_angle_alpha                90
_cell_angle_beta                 90
_cell_angle_gamma                90
_cell_volume                     4329.83(10)
_cell_formula_units_Z            4
_cell_measurement_reflns_used    12737
_cell_measurement_temperature    140.00(10)
_cell_measurement_theta_max      72.3280
_cell_measurement_theta_min      3.6300
_shelx_estimated_absorpt_T_max   0.705
_shelx_estimated_absorpt_T_min   0.144
_exptl_absorpt_coefficient_mu    6.174
_exptl_absorpt_correction_T_max  1.000
_exptl_absorpt_correction_T_min  0.241
_exptl_absorpt_correction_type   gaussian
_exptl_absorpt_process_details   
;
CrysAlisPro 1.171.42.67a (Rigaku Oxford Diffraction, 2022)
Numerical absorption correction based on gaussian integration over
a multifaceted crystal model
Empirical absorption correction using spherical harmonics,
implemented in SCALE3 ABSPACK scaling algorithm.
;
_exptl_absorpt_special_details   ?
_exptl_crystal_colour            'clear intense yellow'
_exptl_crystal_density_diffrn    1.508
_exptl_crystal_density_meas      ?
_exptl_crystal_density_method    ?
_exptl_crystal_description       needle
_exptl_crystal_F_000             1992
loop_
_exptl_crystal_face_index_h
_exptl_crystal_face_index_k
_exptl_crystal_face_index_l
_exptl_crystal_face_perp_dist
0 0 1 0.0386
0 -1 -1 0.0518
0 1 1 0.0450
-1 -2 2 0.0938
0 -2 -1 0.0518
0 2 1 0.0430
-1 -1 1 0.1546
-1 1 2 0.1158
0 1 0 0.0358
0 -1 0 0.0477
-2 1 -2 0.1788
-2 -1 -2 0.1902
1 -1 1 0.1757
2 1 2 0.2124
0 1 -1 0.0334
1 -5 -10 0.0374
2 0 -1 0.2267
1 -10 -4 0.0405
0 3 11 0.0293
0 1 -2 0.0306
0 -1 2 0.0306

_exptl_crystal_size_max          0.514
_exptl_crystal_size_mid          0.091
_exptl_crystal_size_min          0.061
loop_
_exptl_oxdiff_crystal_face_indexfrac_h
_exptl_oxdiff_crystal_face_indexfrac_k
_exptl_oxdiff_crystal_face_indexfrac_l
_exptl_oxdiff_crystal_face_x
_exptl_oxdiff_crystal_face_y
_exptl_oxdiff_crystal_face_z
0.0011 0.0006 1.0005 0.0405 -0.0776 -0.0178
-0.0019 -0.9995 -1.0001 -0.0504 0.0522 0.1063
0.0019 0.9995 1.0001 0.0504 -0.0522 -0.1063
-1.0002 -1.9955 2.0021 0.1517 -0.1639 0.1636
-0.0027 -1.9985 -0.9998 -0.0602 0.0268 0.1949
0.0027 1.9985 0.9998 0.0602 -0.0268 -0.1949
-1.0006 -0.9971 1.0013 0.1210 -0.0608 0.0929
-0.9979 1.0014 2.0010 0.1812 -0.0877 -0.1020
0.0008 0.9990 -0.0004 0.0098 0.0254 -0.0885
-0.0008 -0.9990 0.0004 -0.0098 -0.0254 0.0885
-2.0034 1.0005 -2.0004 0.1094 0.2649 -0.0086
-2.0049 -0.9975 -1.9997 0.0897 0.2141 0.1685
1.0013 -0.9997 1.0004 -0.0596 -0.1452 0.0486
2.0049 0.9975 1.9997 -0.0897 -0.2141 -0.1685
-0.0004 0.9984 -1.0008 -0.0307 0.1030 -0.0707
0.9857 -5.0018 -10.0034 -0.5448 0.6069 0.5986
2.0008 -0.0032 -1.0014 -0.2211 -0.0067 -0.0265
1.0468 -10.0157 -3.9769 -0.3554 0.0096 0.9347
-0.4786 2.9237 10.7640 0.5093 -0.7401 -0.4392
-0.0015 0.9978 -2.0013 -0.0712 0.1806 -0.0529
0.0015 -0.9978 2.0013 0.0712 -0.1806 0.0529

_exptl_transmission_factor_max   ?
_exptl_transmission_factor_min   ?
_diffrn_reflns_av_R_equivalents  0.0279
_diffrn_reflns_av_unetI/netI     0.0334
_diffrn_reflns_Laue_measured_fraction_full 1.000
_diffrn_reflns_Laue_measured_fraction_max 0.988
_diffrn_reflns_limit_h_max       16
_diffrn_reflns_limit_h_min       -18
_diffrn_reflns_limit_k_max       13
_diffrn_reflns_limit_k_min       -20
_diffrn_reflns_limit_l_max       21
_diffrn_reflns_limit_l_min       -21
_diffrn_reflns_number            19149
_diffrn_reflns_point_group_measured_fraction_full 0.999
_diffrn_reflns_point_group_measured_fraction_max 0.977
_diffrn_reflns_theta_full        67.684
_diffrn_reflns_theta_max         72.474
_diffrn_reflns_theta_min         3.693
_diffrn_ambient_environment      N~2~
_diffrn_ambient_temperature      140.00(10)
_diffrn_detector                 'CCD plate'
_diffrn_detector_area_resol_mean 10.2665
_diffrn_detector_type            Atlas
_diffrn_measured_fraction_theta_full 1.000
_diffrn_measured_fraction_theta_max 0.988
_diffrn_measurement_details      
;
List of Runs (angles in degrees, time in seconds):

  # Type    Start    End  Width  t~exp~   \w     \q     \k     \f   Frames
#--------------------------------------------------------------------------
  1  \w    -60.00 -35.00   1.00    4.00    --  -42.88 109.00-107.00   25
  2  \w     74.00 168.00   1.00   16.00    --  103.49  22.00 151.00   94
  3  \w     37.00  87.00   1.00   16.00    --  103.49-109.00 157.00   50
  4  \w    145.00 172.00   1.00   16.00    --  103.49 111.00 -15.00   27
  5  \w   -109.00 -32.00   1.00    4.00    --  -42.88 -37.00-120.00   77
  6  \w   -113.00 -21.00   1.00    4.00    --  -42.88 -37.00 150.00   92
  7  \w    -61.00 -34.00   1.00    4.00    --  -42.88 125.00-180.00   27
  8  \w     38.00  66.00   1.00   16.00    --  103.49 -45.00 -90.00   28
  9  \w    110.00 146.00   1.00   16.00    --  103.49 178.00 -60.00   36
 10  \w     65.00 140.00   1.00   16.00    --  103.49 178.00   0.00   75
 11  \w    119.00 150.00   1.00   16.00    --  103.49 111.00-180.00   31
 12  \w     91.00 129.00   1.00   16.00    --  103.49 -45.00 -90.00   38
 13  \w     35.00 128.00   1.00   16.00    --  103.49 -30.00 120.00   93
;
_diffrn_measurement_device       'four-circle diffractometer'
_diffrn_measurement_device_type  'SuperNova, Dual, Cu at home/near, Atlas'
_diffrn_measurement_method       '\w scans'
_diffrn_orient_matrix_type       
'CrysAlisPro convention (1999,Acta A55,543-557)'
_diffrn_orient_matrix_UB_11      -0.0901802000
_diffrn_orient_matrix_UB_12      0.0099379000
_diffrn_orient_matrix_UB_13      0.0406035000
_diffrn_orient_matrix_UB_21      -0.0421177000
_diffrn_orient_matrix_UB_22      0.0254286000
_diffrn_orient_matrix_UB_23      -0.0775350000
_diffrn_orient_matrix_UB_31      -0.0222569000
_diffrn_orient_matrix_UB_32      -0.0886068000
_diffrn_orient_matrix_UB_33      -0.0177269000
_diffrn_radiation_monochromator  mirror
_diffrn_radiation_probe          x-ray
_diffrn_radiation_type           'Cu K\a'
_diffrn_radiation_wavelength     1.54184
_diffrn_source                   'micro-focus sealed X-ray tube'
_diffrn_source_type              'SuperNova (Cu) X-ray Source'
_reflns_Friedel_coverage         0.784
_reflns_Friedel_fraction_full    0.999
_reflns_Friedel_fraction_max     0.963
_reflns_number_gt                7948
_reflns_number_total             8383
_reflns_special_details          
;
 Reflections were merged by SHELXL according to the crystal
 class for the calculation of statistics and refinement.
 
 _reflns_Friedel_fraction is defined as the number of unique
 Friedel pairs measured divided by the number that would be
 possible theoretically, ignoring centric projections and
 systematic absences.
;
_reflns_threshold_expression     'I > 2\s(I)'
_computing_cell_refinement       'CrysAlisPro 1.171.42.67a (Rigaku OD, 2022)'
_computing_data_collection       'CrysAlisPro 1.171.42.67a (Rigaku OD, 2022)'
_computing_data_reduction        'CrysAlisPro 1.171.42.67a (Rigaku OD, 2022)'
_computing_molecular_graphics    'Olex2 1.5 (Dolomanov et al., 2009)'
_computing_publication_material  'Olex2 1.5 (Dolomanov et al., 2009)'
_computing_structure_refinement  'SHELXL 2018/3 (Sheldrick, 2015)'
_computing_structure_solution    'SHELXT  (Sheldrick, 2015)'
_refine_diff_density_max         1.071
_refine_diff_density_min         -0.510
_refine_diff_density_rms         0.076
_refine_ls_abs_structure_details 
;
 Flack x determined using 3263 quotients [(I+)-(I-)]/[(I+)+(I-)]
 (Parsons, Flack and Wagner, Acta Cryst. B69 (2013) 249-259).
;
_refine_ls_abs_structure_Flack   -0.014(4)
_refine_ls_extinction_coef       .
_refine_ls_extinction_method     none
_refine_ls_goodness_of_fit_ref   1.049
_refine_ls_hydrogen_treatment    constr
_refine_ls_matrix_type           full
_refine_ls_number_parameters     543
_refine_ls_number_reflns         8383
_refine_ls_number_restraints     61
_refine_ls_R_factor_all          0.0404
_refine_ls_R_factor_gt           0.0376
_refine_ls_restrained_S_all      1.069
_refine_ls_shift/su_max          0.001
_refine_ls_shift/su_mean         0.000
_refine_ls_structure_factor_coef Fsqd
_refine_ls_weighting_details     
'w=1/[\s^2^(Fo^2^)+(0.0601P)^2^+2.9742P] where P=(Fo^2^+2Fc^2^)/3'
_refine_ls_weighting_scheme      calc
_refine_ls_wR_factor_gt          0.0998
_refine_ls_wR_factor_ref         0.1025
_refine_special_details          ?
_olex2_refinement_description    
;
1. Fixed Uiso
 At 1.2 times of:
  All C(H) groups, All C(H,H) groups
 At 1.5 times of:
  All C(H,H,H) groups
2. Restrained distances
 Cl5-C45 \\sim Cl4-C45 \\sim Cl2-C44 \\sim Cl3-C44
 with sigma of 0.02
 Cl2-Cl3 \\sim Cl5-Cl4
 with sigma of 0.02
3. Uiso/Uaniso restraints and constraints
Cl2 \\sim Cl3 \\sim C44 \\sim Cl4 \\sim Cl5 \\sim C45: within 2A with sigma of
0.02 and sigma for terminal atoms of 0.04 within 2A
Uanis(F5) \\sim Ueq: with sigma of 0.002 and sigma for terminal atoms of 0.004
4. Others
 Sof(Cl4)=Sof(Cl5)=Sof(C45)=Sof(H45A)=Sof(H45B)=1-FVAR(1)
 Sof(Cl2)=Sof(Cl3)=Sof(C44)=Sof(H44A)=Sof(H44B)=FVAR(1)
5.a Secondary CH2 refined with riding coordinates:
 C44(H44A,H44B), C45(H45A,H45B)
5.b Aromatic/amide H refined with riding coordinates:
 C2(H2), C3(H3), C4(H4), C5(H5), C6(H6), C9(H9), C10(H10), C11(H11), C12(H12),
 C13(H13), C15(H15), C16(H16), C17(H17), C18(H18), C19(H19), C21(H21), C22(H22),
  C23(H23), C24(H24), C25(H25), C27(H27), C28(H28), C29(H29), C30(H30),
 C31(H31), C33(H33), C34(H34), C35(H35), C36(H36), C37(H37), C39(H39), C40(H40),
  C41(H41), C42(H42), C43(H43)
5.c Idealised Me refined as rotating group:
 C7(H7A,H7B,H7C)
;
_atom_sites_solution_hydrogens   geom
_atom_sites_solution_primary     dual
_atom_sites_solution_secondary   difmap
loop_
_atom_site_label
_atom_site_type_symbol
_atom_site_fract_x
_atom_site_fract_y
_atom_site_fract_z
_atom_site_U_iso_or_equiv
_atom_site_adp_type
_atom_site_occupancy
_atom_site_site_symmetry_order
_atom_site_calc_flag
_atom_site_refinement_flags_posn
_atom_site_refinement_flags_adp
_atom_site_refinement_flags_occupancy
_atom_site_disorder_assembly
_atom_site_disorder_group
Ru1 Ru 0.38802(2) 0.72260(2) 0.50241(2) 0.02680(11) Uani 1 1 d . . . . .
Cl1 Cl 0.54126(7) 0.69092(8) 0.48336(7) 0.0335(3) Uani 1 1 d . . . . .
P1 P 0.42915(8) 0.84122(8) 0.56897(8) 0.0310(3) Uani 1 1 d . . . . .
P2 P 0.38670(9) 0.63612(8) 0.61141(8) 0.0294(3) Uani 1 1 d . . . . .
C1 C 0.3659(3) 0.6636(4) 0.3821(3) 0.0332(12) Uani 1 1 d . . . . .
C2 C 0.3745(4) 0.7496(3) 0.3742(3) 0.0347(11) Uani 1 1 d . . . . .
H2 H 0.418698 0.771306 0.340972 0.042 Uiso 1 1 calc R U . . .
C3 C 0.3185(4) 0.8013(4) 0.4150(3) 0.0376(12) Uani 1 1 d . . . . .
H3 H 0.321840 0.857727 0.406439 0.045 Uiso 1 1 calc R U . . .
C4 C 0.2565(3) 0.7704(4) 0.4692(4) 0.0377(12) Uani 1 1 d . . . . .
H4 H 0.220579 0.805706 0.498964 0.045 Uiso 1 1 calc R U . . .
C5 C 0.2491(3) 0.6865(4) 0.4780(3) 0.0360(13) Uani 1 1 d . . . . .
H5 H 0.208549 0.664892 0.514609 0.043 Uiso 1 1 calc R U . . .
C6 C 0.3022(4) 0.6338(3) 0.4322(3) 0.0348(12) Uani 1 1 d . . . . .
H6 H 0.293738 0.577346 0.436083 0.042 Uiso 1 1 calc R U . . .
C7 C 0.4251(4) 0.6100(4) 0.3361(4) 0.0428(14) Uani 1 1 d . . . . .
H7A H 0.486129 0.629709 0.339453 0.064 Uiso 1 1 calc R U . . .
H7B H 0.406011 0.609796 0.281851 0.064 Uiso 1 1 calc R U . . .
H7C H 0.422102 0.555154 0.356927 0.064 Uiso 1 1 calc R U . . .
C8 C 0.5045(4) 0.8424(3) 0.6518(4) 0.0352(11) Uani 1 1 d . . . . .
C9 C 0.5813(4) 0.7965(3) 0.6485(3) 0.0332(11) Uani 1 1 d . . . . .
H9 H 0.590215 0.760808 0.606192 0.040 Uiso 1 1 calc R U . . .
C10 C 0.6450(4) 0.8020(4) 0.7057(4) 0.0376(12) Uani 1 1 d . . . . .
H10 H 0.697421 0.770553 0.702402 0.045 Uiso 1 1 calc R U . . .
C11 C 0.6323(4) 0.8535(4) 0.7681(4) 0.0446(15) Uani 1 1 d . . . . .
H11 H 0.675648 0.857277 0.807837 0.053 Uiso 1 1 calc R U . . .
C12 C 0.5562(4) 0.8990(5) 0.7718(4) 0.0505(16) Uani 1 1 d . . . . .
H12 H 0.547061 0.933776 0.814753 0.061 Uiso 1 1 calc R U . . .
C13 C 0.4930(4) 0.8951(4) 0.7140(4) 0.0452(14) Uani 1 1 d . . . . .
H13 H 0.441830 0.928207 0.716584 0.054 Uiso 1 1 calc R U . . .
C14 C 0.4847(4) 0.9157(3) 0.5065(4) 0.0404(12) Uani 1 1 d . . . . .
C15 C 0.5161(4) 0.8977(4) 0.4341(4) 0.0417(13) Uani 1 1 d . . . . .
H15 H 0.512702 0.844059 0.415378 0.050 Uiso 1 1 calc R U . . .
C16 C 0.5530(5) 0.9576(4) 0.3879(5) 0.0506(16) Uani 1 1 d . . . . .
H16 H 0.573240 0.944724 0.337192 0.061 Uiso 1 1 calc R U . . .
C17 C 0.5604(6) 1.0344(4) 0.4146(5) 0.062(2) Uani 1 1 d . . . . .
H17 H 0.585347 1.075013 0.382617 0.075 Uiso 1 1 calc R U . . .
C18 C 0.5319(6) 1.0529(4) 0.4876(6) 0.075(3) Uani 1 1 d . . . . .
H18 H 0.537311 1.106469 0.506158 0.090 Uiso 1 1 calc R U . . .
C19 C 0.4953(6) 0.9942(4) 0.5349(5) 0.063(2) Uani 1 1 d . . . . .
H19 H 0.477380 1.007122 0.586204 0.076 Uiso 1 1 calc R U . . .
C20 C 0.3310(4) 0.8965(3) 0.6019(4) 0.0372(12) Uani 1 1 d . . . . .
C21 C 0.2905(5) 0.9537(4) 0.5547(5) 0.0475(15) Uani 1 1 d . . . . .
H21 H 0.315337 0.966839 0.505746 0.057 Uiso 1 1 calc R U . . .
C22 C 0.2138(5) 0.9913(4) 0.5797(5) 0.0579(19) Uani 1 1 d . . . . .
H22 H 0.187077 1.031125 0.547913 0.069 Uiso 1 1 calc R U . . .
C23 C 0.1755(4) 0.9720(4) 0.6496(6) 0.058(2) Uani 1 1 d . . . . .
H23 H 0.122396 0.997690 0.665575 0.070 Uiso 1 1 calc R U . . .
C24 C 0.2148(4) 0.9153(4) 0.6959(5) 0.0520(17) Uani 1 1 d . . . . .
H24 H 0.189051 0.902158 0.744518 0.062 Uiso 1 1 calc R U . . .
C25 C 0.2916(4) 0.8771(4) 0.6724(4) 0.0414(13) Uani 1 1 d . . . . .
H25 H 0.317744 0.837296 0.704705 0.050 Uiso 1 1 calc R U . . .
C26 C 0.2915(4) 0.6415(3) 0.6779(3) 0.0333(11) Uani 1 1 d . . . . .
C27 C 0.2253(4) 0.6986(3) 0.6689(4) 0.0371(12) Uani 1 1 d . . . . .
H27 H 0.227663 0.735358 0.626705 0.044 Uiso 1 1 calc R U . . .
C28 C 0.1553(4) 0.7024(4) 0.7215(4) 0.0435(14) Uani 1 1 d . . . . .
H28 H 0.110457 0.741959 0.715178 0.052 Uiso 1 1 calc R U . . .
C29 C 0.1506(4) 0.6491(5) 0.7826(4) 0.0489(16) Uani 1 1 d . . . . .
H29 H 0.102636 0.651476 0.818142 0.059 Uiso 1 1 calc R U . . .
C30 C 0.2169(4) 0.5918(4) 0.7917(4) 0.0456(14) Uani 1 1 d . . . . .
H30 H 0.214194 0.555144 0.833856 0.055 Uiso 1 1 calc R U . . .
C31 C 0.2869(4) 0.5875(4) 0.7399(4) 0.0411(13) Uani 1 1 d . . . . .
H31 H 0.331742 0.548048 0.746606 0.049 Uiso 1 1 calc R U . . .
C32 C 0.3773(4) 0.5343(3) 0.5705(3) 0.0343(11) Uani 1 1 d . . . . .
C33 C 0.2999(4) 0.4891(3) 0.5804(4) 0.0383(12) Uani 1 1 d . . . . .
H33 H 0.253206 0.509345 0.611653 0.046 Uiso 1 1 calc R U . . .
C34 C 0.2913(5) 0.4138(4) 0.5442(4) 0.0473(15) Uani 1 1 d . . . . .
H34 H 0.238067 0.383912 0.549895 0.057 Uiso 1 1 calc R U . . .
C35 C 0.3595(5) 0.3835(4) 0.5008(5) 0.0554(16) Uani 1 1 d . . . . .
H35 H 0.354390 0.331734 0.477760 0.066 Uiso 1 1 calc R U . . .
C36 C 0.4362(5) 0.4283(4) 0.4904(5) 0.0506(15) Uani 1 1 d . . . . .
H36 H 0.483332 0.407133 0.460151 0.061 Uiso 1 1 calc R U . . .
C37 C 0.4442(4) 0.5039(4) 0.5239(4) 0.0401(13) Uani 1 1 d . . . . .
H37 H 0.495999 0.534953 0.514862 0.048 Uiso 1 1 calc R U . . .
C38 C 0.4784(4) 0.6312(4) 0.6813(4) 0.0397(13) Uani 1 1 d . . . . .
C39 C 0.5567(4) 0.5884(4) 0.6652(5) 0.0479(16) Uani 1 1 d . . . . .
H39 H 0.563945 0.562275 0.616618 0.058 Uiso 1 1 calc R U . . .
C40 C 0.6236(5) 0.5846(4) 0.7207(6) 0.063(2) Uani 1 1 d . . . . .
H40 H 0.676327 0.555617 0.709909 0.076 Uiso 1 1 calc R U . . .
C41 C 0.6138(6) 0.6224(5) 0.7909(5) 0.069(2) Uani 1 1 d . . . . .
H41 H 0.659666 0.619278 0.828482 0.083 Uiso 1 1 calc R U . . .
C42 C 0.5366(5) 0.6655(6) 0.8074(4) 0.067(2) Uani 1 1 d . . . . .
H42 H 0.529705 0.691570 0.856030 0.080 Uiso 1 1 calc R U . . .
C43 C 0.4695(4) 0.6700(5) 0.7516(4) 0.0499(16) Uani 1 1 d . . . . .
H43 H 0.417363 0.700046 0.762280 0.060 Uiso 1 1 calc R U . . .
Cl2 Cl 0.6369(3) 0.3561(4) 0.6169(3) 0.113(2) Uani 0.692(6) 1 d D U P A 1
Cl3 Cl 0.8265(4) 0.3501(3) 0.5805(3) 0.1094(16) Uani 0.692(6) 1 d D U P A 1
C44 C 0.7250(8) 0.3031(9) 0.5815(9) 0.084(4) Uani 0.692(6) 1 d D U P A 1
H44A H 0.710769 0.286867 0.527689 0.101 Uiso 0.692(6) 1 calc R U P A 1
H44B H 0.730699 0.253201 0.612414 0.101 Uiso 0.692(6) 1 calc R U P A 1
Cl4 Cl 0.6802(11) 0.4213(7) 0.6043(7) 0.119(4) Uani 0.308(6) 1 d D U P A 2
Cl5 Cl 0.6912(8) 0.2462(6) 0.6162(7) 0.112(4) Uani 0.308(6) 1 d D U P A 2
C45 C 0.642(3) 0.3282(11) 0.568(2) 0.101(8) Uani 0.308(6) 1 d D U P A 2
H45A H 0.577308 0.325179 0.574745 0.122 Uiso 0.308(6) 1 calc R U P A 2
H45B H 0.655784 0.324705 0.512414 0.122 Uiso 0.308(6) 1 calc R U P A 2
P3 P 0.62629(11) 0.27700(9) 0.34970(9) 0.0418(3) Uani 1 1 d . . . . .
F1 F 0.5399(3) 0.2568(3) 0.3004(3) 0.0678(12) Uani 1 1 d . . . . .
F2 F 0.6685(3) 0.1957(3) 0.3176(3) 0.0701(13) Uani 1 1 d . . . . .
F3 F 0.6673(3) 0.3235(3) 0.2776(2) 0.0595(10) Uani 1 1 d . . . . .
F4 F 0.7156(4) 0.2954(4) 0.3960(3) 0.091(2) Uani 1 1 d . . . . .
F5 F 0.5844(4) 0.3571(3) 0.3808(4) 0.0931(18) Uani 1 1 d . U . . .
F6 F 0.5893(5) 0.2293(3) 0.4217(3) 0.096(2) Uani 1 1 d . . . . .

loop_
_atom_site_aniso_label
_atom_site_aniso_U_11
_atom_site_aniso_U_22
_atom_site_aniso_U_33
_atom_site_aniso_U_23
_atom_site_aniso_U_13
_atom_site_aniso_U_12
Ru1 0.01692(16) 0.02820(17) 0.03527(19) 0.00063(17) -0.00109(16) -0.00132(12)
Cl1 0.0186(5) 0.0385(6) 0.0434(7) -0.0041(5) -0.0007(4) 0.0011(4)
P1 0.0220(6) 0.0297(6) 0.0414(7) -0.0028(6) 0.0014(5) -0.0024(5)
P2 0.0187(5) 0.0318(6) 0.0378(6) 0.0025(5) -0.0006(6) -0.0021(5)
C1 0.029(3) 0.042(3) 0.029(2) -0.002(2) -0.009(2) 0.001(2)
C2 0.029(3) 0.040(3) 0.035(3) 0.007(2) -0.008(2) -0.001(2)
C3 0.027(3) 0.042(3) 0.044(3) 0.007(2) -0.014(2) 0.000(2)
C4 0.023(2) 0.040(3) 0.050(3) -0.002(2) -0.012(2) 0.001(2)
C5 0.011(2) 0.050(3) 0.047(3) 0.001(2) -0.0099(19) -0.008(2)
C6 0.029(3) 0.036(3) 0.039(3) -0.003(2) -0.012(2) -0.006(2)
C7 0.042(3) 0.045(3) 0.041(3) -0.005(3) -0.005(3) 0.005(3)
C8 0.023(2) 0.036(3) 0.046(3) -0.003(2) -0.002(2) -0.004(2)
C9 0.028(2) 0.033(3) 0.039(3) -0.004(2) 0.002(2) -0.009(2)
C10 0.026(2) 0.039(3) 0.049(3) -0.005(3) 0.000(2) -0.003(2)
C11 0.036(3) 0.052(4) 0.046(3) -0.010(3) -0.003(3) -0.008(3)
C12 0.033(3) 0.066(4) 0.052(4) -0.023(3) -0.004(3) 0.008(3)
C13 0.029(3) 0.052(3) 0.055(4) -0.017(3) -0.006(3) 0.006(3)
C14 0.033(3) 0.036(3) 0.053(3) -0.003(3) 0.005(3) -0.009(2)
C15 0.030(3) 0.037(3) 0.058(4) 0.000(3) 0.008(3) -0.002(2)
C16 0.046(4) 0.044(3) 0.062(4) 0.004(3) 0.016(3) -0.003(3)
C17 0.065(5) 0.043(3) 0.078(5) 0.006(4) 0.023(4) -0.019(3)
C18 0.097(6) 0.044(4) 0.084(6) -0.007(4) 0.033(5) -0.031(4)
C19 0.079(5) 0.045(4) 0.065(4) -0.015(3) 0.021(4) -0.025(4)
C20 0.026(3) 0.034(3) 0.051(3) -0.002(2) -0.001(2) 0.001(2)
C21 0.045(3) 0.037(3) 0.060(4) -0.001(3) -0.004(3) 0.007(3)
C22 0.049(4) 0.038(3) 0.086(6) -0.009(3) -0.014(4) 0.018(3)
C23 0.031(3) 0.042(3) 0.102(6) -0.017(4) 0.009(4) 0.004(3)
C24 0.033(3) 0.046(3) 0.077(5) -0.011(3) 0.014(3) -0.003(3)
C25 0.031(3) 0.038(3) 0.055(4) -0.006(3) 0.001(3) 0.000(2)
C26 0.027(2) 0.036(3) 0.037(3) -0.002(2) 0.003(2) -0.006(2)
C27 0.030(3) 0.037(3) 0.044(3) -0.001(2) 0.000(2) -0.006(2)
C28 0.029(3) 0.048(3) 0.053(3) -0.004(3) 0.007(3) -0.001(2)
C29 0.033(3) 0.062(4) 0.051(4) -0.005(3) 0.011(3) -0.010(3)
C30 0.039(3) 0.053(4) 0.045(3) 0.008(3) 0.008(3) -0.009(3)
C31 0.032(3) 0.042(3) 0.049(3) 0.003(3) 0.003(3) -0.005(2)
C32 0.030(3) 0.032(2) 0.041(3) 0.004(2) -0.004(2) -0.003(2)
C33 0.038(3) 0.035(3) 0.042(3) 0.004(2) -0.002(2) -0.005(2)
C34 0.053(4) 0.041(3) 0.048(4) 0.002(3) -0.005(3) -0.008(3)
C35 0.078(5) 0.038(3) 0.050(3) -0.007(3) -0.008(4) -0.002(3)
C36 0.052(4) 0.044(3) 0.055(4) -0.003(3) 0.003(3) 0.009(3)
C37 0.036(3) 0.038(3) 0.046(3) 0.003(2) 0.001(2) 0.003(2)
C38 0.028(3) 0.042(3) 0.049(3) 0.013(3) -0.003(2) -0.012(2)
C39 0.030(3) 0.042(3) 0.072(4) 0.017(3) -0.013(3) -0.007(2)
C40 0.031(3) 0.056(4) 0.102(6) 0.032(4) -0.028(4) -0.014(3)
C41 0.050(4) 0.082(5) 0.075(5) 0.039(4) -0.033(4) -0.031(4)
C42 0.060(5) 0.096(6) 0.044(4) 0.018(4) -0.013(3) -0.041(5)
C43 0.035(3) 0.065(4) 0.049(3) 0.012(3) -0.005(3) -0.018(3)
Cl2 0.093(3) 0.161(5) 0.085(3) -0.006(3) 0.013(2) 0.045(3)
Cl3 0.113(3) 0.107(3) 0.108(3) 0.007(3) 0.007(3) -0.018(3)
C44 0.087(9) 0.086(9) 0.079(8) 0.033(7) 0.002(7) 0.004(7)
Cl4 0.157(11) 0.099(7) 0.102(7) -0.002(6) -0.003(7) 0.020(8)
Cl5 0.114(7) 0.112(7) 0.112(7) 0.032(6) 0.024(6) 0.055(6)
C45 0.123(18) 0.107(17) 0.074(15) -0.010(15) 0.003(15) 0.044(15)
P3 0.0431(8) 0.0373(7) 0.0450(7) -0.0071(6) 0.0085(6) -0.0080(6)
F1 0.0306(18) 0.075(3) 0.097(3) 0.000(3) -0.005(2) -0.0013(19)
F2 0.056(2) 0.053(2) 0.102(4) -0.009(2) 0.000(3) 0.015(2)
F3 0.061(2) 0.066(3) 0.052(2) 0.0066(19) 0.005(2) -0.016(2)
F4 0.090(4) 0.120(5) 0.064(3) 0.013(3) -0.022(3) -0.060(4)
F5 0.100(4) 0.059(2) 0.120(4) -0.030(3) 0.048(3) -0.009(2)
F6 0.142(5) 0.083(3) 0.063(3) -0.003(3) 0.028(3) -0.066(4)

_geom_special_details            
;
 All esds (except the esd in the dihedral angle between two l.s. planes)
 are estimated using the full covariance matrix.  The cell esds are taken
 into account individually in the estimation of esds in distances, angles
 and torsion angles; correlations between esds in cell parameters are only
 used when they are defined by crystal symmetry.  An approximate (isotropic)
 treatment of cell esds is used for estimating esds involving l.s. planes.
;
loop_
_geom_bond_atom_site_label_1
_geom_bond_atom_site_label_2
_geom_bond_distance
_geom_bond_site_symmetry_2
_geom_bond_publ_flag
Ru1 Cl1 2.3962(11) . ?
Ru1 P1 2.3643(14) . ?
Ru1 P2 2.3668(13) . ?
Ru1 C1 2.321(5) . ?
Ru1 C2 2.267(6) . ?
Ru1 C3 2.256(5) . ?
Ru1 C4 2.215(5) . ?
Ru1 C5 2.223(5) . ?
Ru1 C6 2.307(5) . ?
P1 C8 1.827(6) . ?
P1 C14 1.843(6) . ?
P1 C20 1.834(6) . ?
P2 C26 1.842(6) . ?
P2 C32 1.838(5) . ?
P2 C38 1.838(6) . ?
C1 C2 1.443(8) . ?
C1 C6 1.384(8) . ?
C1 C7 1.490(8) . ?
C2 H2 0.9500 . ?
C2 C3 1.397(8) . ?
C3 H3 0.9500 . ?
C3 C4 1.419(9) . ?
C4 H4 0.9500 . ?
C4 C5 1.406(8) . ?
C5 H5 0.9500 . ?
C5 C6 1.427(8) . ?
C6 H6 0.9500 . ?
C7 H7A 0.9800 . ?
C7 H7B 0.9800 . ?
C7 H7C 0.9800 . ?
C8 C9 1.390(8) . ?
C8 C13 1.396(9) . ?
C9 H9 0.9500 . ?
C9 C10 1.381(8) . ?
C10 H10 0.9500 . ?
C10 C11 1.388(9) . ?
C11 H11 0.9500 . ?
C11 C12 1.378(9) . ?
C12 H12 0.9500 . ?
C12 C13 1.381(9) . ?
C13 H13 0.9500 . ?
C14 C15 1.369(9) . ?
C14 C19 1.403(9) . ?
C15 H15 0.9500 . ?
C15 C16 1.392(9) . ?
C16 H16 0.9500 . ?
C16 C17 1.363(10) . ?
C17 H17 0.9500 . ?
C17 C18 1.365(12) . ?
C18 H18 0.9500 . ?
C18 C19 1.387(11) . ?
C19 H19 0.9500 . ?
C20 C21 1.393(9) . ?
C20 C25 1.392(9) . ?
C21 H21 0.9500 . ?
C21 C22 1.385(10) . ?
C22 H22 0.9500 . ?
C22 C23 1.375(12) . ?
C23 H23 0.9500 . ?
C23 C24 1.370(11) . ?
C24 H24 0.9500 . ?
C24 C25 1.384(9) . ?
C25 H25 0.9500 . ?
C26 C27 1.387(8) . ?
C26 C31 1.398(9) . ?
C27 H27 0.9500 . ?
C27 C28 1.395(8) . ?
C28 H28 0.9500 . ?
C28 C29 1.379(10) . ?
C29 H29 0.9500 . ?
C29 C30 1.390(10) . ?
C30 H30 0.9500 . ?
C30 C31 1.385(9) . ?
C31 H31 0.9500 . ?
C32 C33 1.400(8) . ?
C32 C37 1.387(8) . ?
C33 H33 0.9500 . ?
C33 C34 1.404(9) . ?
C34 H34 0.9500 . ?
C34 C35 1.371(10) . ?
C35 H35 0.9500 . ?
C35 C36 1.388(10) . ?
C36 H36 0.9500 . ?
C36 C37 1.388(9) . ?
C37 H37 0.9500 . ?
C38 C39 1.408(9) . ?
C38 C43 1.381(10) . ?
C39 H39 0.9500 . ?
C39 C40 1.394(10) . ?
C40 H40 0.9500 . ?
C40 C41 1.372(13) . ?
C41 H41 0.9500 . ?
C41 C42 1.398(14) . ?
C42 H42 0.9500 . ?
C42 C43 1.399(10) . ?
C43 H43 0.9500 . ?
Cl2 C44 1.708(13) . ?
Cl3 C44 1.721(14) . ?
C44 H44A 0.9900 . ?
C44 H44B 0.9900 . ?
Cl4 C45 1.76(2) . ?
Cl5 C45 1.75(2) . ?
C45 H45A 0.9900 . ?
C45 H45B 0.9900 . ?
P3 F1 1.593(4) . ?
P3 F2 1.593(4) . ?
P3 F3 1.590(4) . ?
P3 F4 1.597(5) . ?
P3 F5 1.569(5) . ?
P3 F6 1.576(5) . ?

loop_
_geom_angle_atom_site_label_1
_geom_angle_atom_site_label_2
_geom_angle_atom_site_label_3
_geom_angle
_geom_angle_site_symmetry_1
_geom_angle_site_symmetry_3
_geom_angle_publ_flag
P1 Ru1 Cl1 89.78(4) . . ?
P1 Ru1 P2 97.05(5) . . ?
P2 Ru1 Cl1 89.06(5) . . ?
C1 Ru1 Cl1 85.61(13) . . ?
C1 Ru1 P1 145.58(15) . . ?
C1 Ru1 P2 116.92(15) . . ?
C2 Ru1 Cl1 89.79(14) . . ?
C2 Ru1 P1 109.41(14) . . ?
C2 Ru1 P2 153.51(14) . . ?
C2 Ru1 C1 36.6(2) . . ?
C2 Ru1 C6 64.1(2) . . ?
C3 Ru1 Cl1 119.05(16) . . ?
C3 Ru1 P1 87.90(16) . . ?
C3 Ru1 P2 151.55(16) . . ?
C3 Ru1 C1 65.2(2) . . ?
C3 Ru1 C2 36.0(2) . . ?
C3 Ru1 C6 76.0(2) . . ?
C4 Ru1 Cl1 155.45(17) . . ?
C4 Ru1 P1 93.58(16) . . ?
C4 Ru1 P2 114.57(17) . . ?
C4 Ru1 C1 77.9(2) . . ?
C4 Ru1 C2 66.2(2) . . ?
C4 Ru1 C3 37.0(2) . . ?
C4 Ru1 C5 36.9(2) . . ?
C4 Ru1 C6 65.8(2) . . ?
C5 Ru1 Cl1 145.76(16) . . ?
C5 Ru1 P1 124.39(16) . . ?
C5 Ru1 P2 88.78(15) . . ?
C5 Ru1 C1 65.2(2) . . ?
C5 Ru1 C2 77.5(2) . . ?
C5 Ru1 C3 65.8(2) . . ?
C5 Ru1 C6 36.7(2) . . ?
C6 Ru1 Cl1 109.26(15) . . ?
C6 Ru1 P1 159.33(15) . . ?
C6 Ru1 P2 91.40(15) . . ?
C6 Ru1 C1 34.8(2) . . ?
C8 P1 Ru1 123.52(19) . . ?
C8 P1 C14 99.6(3) . . ?
C8 P1 C20 104.8(3) . . ?
C14 P1 Ru1 113.3(2) . . ?
C20 P1 Ru1 110.84(19) . . ?
C20 P1 C14 102.3(3) . . ?
C26 P2 Ru1 118.15(19) . . ?
C32 P2 Ru1 104.74(18) . . ?
C32 P2 C26 102.9(3) . . ?
C38 P2 Ru1 122.79(18) . . ?
C38 P2 C26 100.5(3) . . ?
C38 P2 C32 105.6(3) . . ?
C2 C1 Ru1 69.6(3) . . ?
C2 C1 C7 119.2(5) . . ?
C6 C1 Ru1 72.1(3) . . ?
C6 C1 C2 118.4(5) . . ?
C6 C1 C7 122.4(5) . . ?
C7 C1 Ru1 129.9(4) . . ?
Ru1 C2 H2 126.9 . . ?
C1 C2 Ru1 73.7(3) . . ?
C1 C2 H2 119.8 . . ?
C3 C2 Ru1 71.6(3) . . ?
C3 C2 C1 120.5(5) . . ?
C3 C2 H2 119.8 . . ?
Ru1 C3 H3 130.6 . . ?
C2 C3 Ru1 72.4(3) . . ?
C2 C3 H3 119.7 . . ?
C2 C3 C4 120.6(5) . . ?
C4 C3 Ru1 69.9(3) . . ?
C4 C3 H3 119.7 . . ?
Ru1 C4 H4 126.4 . . ?
C3 C4 Ru1 73.1(3) . . ?
C3 C4 H4 120.6 . . ?
C5 C4 Ru1 71.8(3) . . ?
C5 C4 C3 118.9(6) . . ?
C5 C4 H4 120.6 . . ?
Ru1 C5 H5 125.8 . . ?
C4 C5 Ru1 71.2(3) . . ?
C4 C5 H5 119.9 . . ?
C4 C5 C6 120.2(5) . . ?
C6 C5 Ru1 74.9(3) . . ?
C6 C5 H5 119.9 . . ?
Ru1 C6 H6 132.1 . . ?
C1 C6 Ru1 73.1(3) . . ?
C1 C6 C5 121.2(5) . . ?
C1 C6 H6 119.4 . . ?
C5 C6 Ru1 68.4(3) . . ?
C5 C6 H6 119.4 . . ?
C1 C7 H7A 109.5 . . ?
C1 C7 H7B 109.5 . . ?
C1 C7 H7C 109.5 . . ?
H7A C7 H7B 109.5 . . ?
H7A C7 H7C 109.5 . . ?
H7B C7 H7C 109.5 . . ?
C9 C8 P1 118.8(4) . . ?
C9 C8 C13 118.7(5) . . ?
C13 C8 P1 122.0(4) . . ?
C8 C9 H9 119.5 . . ?
C10 C9 C8 121.0(5) . . ?
C10 C9 H9 119.5 . . ?
C9 C10 H10 120.1 . . ?
C9 C10 C11 119.9(6) . . ?
C11 C10 H10 120.1 . . ?
C10 C11 H11 120.3 . . ?
C12 C11 C10 119.3(6) . . ?
C12 C11 H11 120.3 . . ?
C11 C12 H12 119.4 . . ?
C11 C12 C13 121.1(6) . . ?
C13 C12 H12 119.4 . . ?
C8 C13 H13 120.1 . . ?
C12 C13 C8 119.9(6) . . ?
C12 C13 H13 120.1 . . ?
C15 C14 P1 123.0(4) . . ?
C15 C14 C19 118.8(6) . . ?
C19 C14 P1 118.2(5) . . ?
C14 C15 H15 119.8 . . ?
C14 C15 C16 120.4(6) . . ?
C16 C15 H15 119.8 . . ?
C15 C16 H16 119.7 . . ?
C17 C16 C15 120.5(7) . . ?
C17 C16 H16 119.7 . . ?
C16 C17 H17 120.1 . . ?
C16 C17 C18 119.8(7) . . ?
C18 C17 H17 120.1 . . ?
C17 C18 H18 119.7 . . ?
C17 C18 C19 120.7(7) . . ?
C19 C18 H18 119.7 . . ?
C14 C19 H19 120.2 . . ?
C18 C19 C14 119.6(7) . . ?
C18 C19 H19 120.2 . . ?
C21 C20 P1 121.0(5) . . ?
C25 C20 P1 120.0(5) . . ?
C25 C20 C21 118.8(6) . . ?
C20 C21 H21 120.2 . . ?
C22 C21 C20 119.6(7) . . ?
C22 C21 H21 120.2 . . ?
C21 C22 H22 119.3 . . ?
C23 C22 C21 121.3(7) . . ?
C23 C22 H22 119.3 . . ?
C22 C23 H23 120.3 . . ?
C24 C23 C22 119.3(6) . . ?
C24 C23 H23 120.3 . . ?
C23 C24 H24 119.7 . . ?
C23 C24 C25 120.5(7) . . ?
C25 C24 H24 119.7 . . ?
C20 C25 H25 119.8 . . ?
C24 C25 C20 120.5(7) . . ?
C24 C25 H25 119.8 . . ?
C27 C26 P2 121.7(4) . . ?
C27 C26 C31 119.3(5) . . ?
C31 C26 P2 118.9(4) . . ?
C26 C27 H27 119.9 . . ?
C26 C27 C28 120.2(6) . . ?
C28 C27 H27 119.9 . . ?
C27 C28 H28 119.7 . . ?
C29 C28 C27 120.5(6) . . ?
C29 C28 H28 119.7 . . ?
C28 C29 H29 120.4 . . ?
C28 C29 C30 119.3(6) . . ?
C30 C29 H29 120.4 . . ?
C29 C30 H30 119.6 . . ?
C31 C30 C29 120.8(6) . . ?
C31 C30 H30 119.6 . . ?
C26 C31 H31 120.1 . . ?
C30 C31 C26 119.9(6) . . ?
C30 C31 H31 120.1 . . ?
C33 C32 P2 120.8(4) . . ?
C37 C32 P2 120.2(4) . . ?
C37 C32 C33 118.8(5) . . ?
C32 C33 H33 119.9 . . ?
C32 C33 C34 120.2(6) . . ?
C34 C33 H33 119.9 . . ?
C33 C34 H34 120.0 . . ?
C35 C34 C33 120.1(6) . . ?
C35 C34 H34 120.0 . . ?
C34 C35 H35 120.0 . . ?
C34 C35 C36 120.0(6) . . ?
C36 C35 H35 120.0 . . ?
C35 C36 H36 119.8 . . ?
C35 C36 C37 120.3(6) . . ?
C37 C36 H36 119.8 . . ?
C32 C37 C36 120.5(6) . . ?
C32 C37 H37 119.7 . . ?
C36 C37 H37 119.7 . . ?
C39 C38 P2 121.7(5) . . ?
C43 C38 P2 118.8(5) . . ?
C43 C38 C39 119.4(6) . . ?
C38 C39 H39 120.1 . . ?
C40 C39 C38 119.7(8) . . ?
C40 C39 H39 120.1 . . ?
C39 C40 H40 119.7 . . ?
C41 C40 C39 120.6(8) . . ?
C41 C40 H40 119.7 . . ?
C40 C41 H41 119.9 . . ?
C40 C41 C42 120.2(7) . . ?
C42 C41 H41 119.9 . . ?
C41 C42 H42 120.3 . . ?
C41 C42 C43 119.5(8) . . ?
C43 C42 H42 120.3 . . ?
C38 C43 C42 120.6(8) . . ?
C38 C43 H43 119.7 . . ?
C42 C43 H43 119.7 . . ?
Cl2 C44 Cl3 117.6(10) . . ?
Cl2 C44 H44A 107.9 . . ?
Cl2 C44 H44B 107.9 . . ?
Cl3 C44 H44A 107.9 . . ?
Cl3 C44 H44B 107.9 . . ?
H44A C44 H44B 107.2 . . ?
Cl4 C45 H45A 109.1 . . ?
Cl4 C45 H45B 109.1 . . ?
Cl5 C45 Cl4 112.4(17) . . ?
Cl5 C45 H45A 109.1 . . ?
Cl5 C45 H45B 109.1 . . ?
H45A C45 H45B 107.8 . . ?
F1 P3 F2 87.9(3) . . ?
F1 P3 F4 177.3(3) . . ?
F2 P3 F4 89.9(3) . . ?
F3 P3 F1 90.2(3) . . ?
F3 P3 F2 89.1(3) . . ?
F3 P3 F4 88.3(3) . . ?
F5 P3 F1 91.8(3) . . ?
F5 P3 F2 179.6(4) . . ?
F5 P3 F3 90.7(3) . . ?
F5 P3 F4 90.4(4) . . ?
F5 P3 F6 90.8(3) . . ?
F6 P3 F1 91.4(3) . . ?
F6 P3 F2 89.3(3) . . ?
F6 P3 F3 177.8(4) . . ?
F6 P3 F4 90.1(3) . . ?

loop_
_geom_torsion_atom_site_label_1
_geom_torsion_atom_site_label_2
_geom_torsion_atom_site_label_3
_geom_torsion_atom_site_label_4
_geom_torsion
_geom_torsion_site_symmetry_1
_geom_torsion_site_symmetry_2
_geom_torsion_site_symmetry_3
_geom_torsion_site_symmetry_4
_geom_torsion_publ_flag
Ru1 P1 C8 C9 44.1(5) . . . . ?
Ru1 P1 C8 C13 -143.9(5) . . . . ?
Ru1 P1 C14 C15 -13.4(6) . . . . ?
Ru1 P1 C14 C19 166.8(6) . . . . ?
Ru1 P1 C20 C21 -89.0(5) . . . . ?
Ru1 P1 C20 C25 85.8(5) . . . . ?
Ru1 P2 C26 C27 -5.2(5) . . . . ?
Ru1 P2 C26 C31 176.2(4) . . . . ?
Ru1 P2 C32 C33 -111.2(5) . . . . ?
Ru1 P2 C32 C37 63.5(5) . . . . ?
Ru1 P2 C38 C39 -78.6(5) . . . . ?
Ru1 P2 C38 C43 102.1(5) . . . . ?
Ru1 C1 C2 C3 -56.4(5) . . . . ?
Ru1 C1 C6 C5 50.8(4) . . . . ?
Ru1 C2 C3 C4 -52.7(5) . . . . ?
Ru1 C3 C4 C5 -57.3(5) . . . . ?
Ru1 C4 C5 C6 -58.9(4) . . . . ?
Ru1 C5 C6 C1 -52.8(5) . . . . ?
P1 C8 C9 C10 172.9(4) . . . . ?
P1 C8 C13 C12 -173.9(6) . . . . ?
P1 C14 C15 C16 176.4(5) . . . . ?
P1 C14 C19 C18 -176.1(7) . . . . ?
P1 C20 C21 C22 176.6(5) . . . . ?
P1 C20 C25 C24 -176.4(5) . . . . ?
P2 C26 C27 C28 -178.3(5) . . . . ?
P2 C26 C31 C30 178.5(5) . . . . ?
P2 C32 C33 C34 175.5(5) . . . . ?
P2 C32 C37 C36 -177.5(5) . . . . ?
P2 C38 C39 C40 -178.3(5) . . . . ?
P2 C38 C43 C42 177.9(5) . . . . ?
C1 C2 C3 Ru1 57.4(5) . . . . ?
C1 C2 C3 C4 4.7(8) . . . . ?
C2 C1 C6 Ru1 -53.8(4) . . . . ?
C2 C1 C6 C5 -3.1(8) . . . . ?
C2 C3 C4 Ru1 53.9(5) . . . . ?
C2 C3 C4 C5 -3.4(8) . . . . ?
C3 C4 C5 Ru1 57.9(5) . . . . ?
C3 C4 C5 C6 -1.0(8) . . . . ?
C4 C5 C6 Ru1 57.1(5) . . . . ?
C4 C5 C6 C1 4.3(8) . . . . ?
C6 C1 C2 Ru1 55.0(4) . . . . ?
C6 C1 C2 C3 -1.4(8) . . . . ?
C7 C1 C2 Ru1 -125.2(5) . . . . ?
C7 C1 C2 C3 178.4(5) . . . . ?
C7 C1 C6 Ru1 126.4(5) . . . . ?
C7 C1 C6 C5 177.2(5) . . . . ?
C8 P1 C14 C15 119.6(5) . . . . ?
C8 P1 C14 C19 -60.2(7) . . . . ?
C8 P1 C20 C21 135.6(5) . . . . ?
C8 P1 C20 C25 -49.6(5) . . . . ?
C8 C9 C10 C11 0.5(9) . . . . ?
C9 C8 C13 C12 -1.9(10) . . . . ?
C9 C10 C11 C12 -0.4(10) . . . . ?
C10 C11 C12 C13 -0.8(11) . . . . ?
C11 C12 C13 C8 2.0(11) . . . . ?
C13 C8 C9 C10 0.6(9) . . . . ?
C14 P1 C8 C9 -82.3(5) . . . . ?
C14 P1 C8 C13 89.7(5) . . . . ?
C14 P1 C20 C21 32.0(6) . . . . ?
C14 P1 C20 C25 -153.1(5) . . . . ?
C14 C15 C16 C17 1.6(11) . . . . ?
C15 C14 C19 C18 4.1(13) . . . . ?
C15 C16 C17 C18 0.4(14) . . . . ?
C16 C17 C18 C19 -0.1(16) . . . . ?
C17 C18 C19 C14 -2.1(15) . . . . ?
C19 C14 C15 C16 -3.8(10) . . . . ?
C20 P1 C8 C9 172.2(4) . . . . ?
C20 P1 C8 C13 -15.8(6) . . . . ?
C20 P1 C14 C15 -132.8(5) . . . . ?
C20 P1 C14 C19 47.4(7) . . . . ?
C20 C21 C22 C23 -1.4(11) . . . . ?
C21 C20 C25 C24 -1.4(9) . . . . ?
C21 C22 C23 C24 0.9(11) . . . . ?
C22 C23 C24 C25 -0.7(11) . . . . ?
C23 C24 C25 C20 1.0(10) . . . . ?
C25 C20 C21 C22 1.7(9) . . . . ?
C26 P2 C32 C33 13.0(5) . . . . ?
C26 P2 C32 C37 -172.4(5) . . . . ?
C26 P2 C38 C39 147.8(5) . . . . ?
C26 P2 C38 C43 -31.5(5) . . . . ?
C26 C27 C28 C29 -0.5(9) . . . . ?
C27 C26 C31 C30 -0.2(9) . . . . ?
C27 C28 C29 C30 0.5(10) . . . . ?
C28 C29 C30 C31 -0.4(10) . . . . ?
C29 C30 C31 C26 0.2(10) . . . . ?
C31 C26 C27 C28 0.3(8) . . . . ?
C32 P2 C26 C27 -119.9(5) . . . . ?
C32 P2 C26 C31 61.4(5) . . . . ?
C32 P2 C38 C39 41.1(5) . . . . ?
C32 P2 C38 C43 -138.3(5) . . . . ?
C32 C33 C34 C35 1.7(10) . . . . ?
C33 C32 C37 C36 -2.7(9) . . . . ?
C33 C34 C35 C36 -2.1(11) . . . . ?
C34 C35 C36 C37 0.1(11) . . . . ?
C35 C36 C37 C32 2.4(10) . . . . ?
C37 C32 C33 C34 0.7(9) . . . . ?
C38 P2 C26 C27 131.2(5) . . . . ?
C38 P2 C26 C31 -47.5(5) . . . . ?
C38 P2 C32 C33 117.9(5) . . . . ?
C38 P2 C32 C37 -67.4(5) . . . . ?
C38 C39 C40 C41 -0.2(10) . . . . ?
C39 C38 C43 C42 -1.5(9) . . . . ?
C39 C40 C41 C42 -0.2(11) . . . . ?
C40 C41 C42 C43 -0.2(11) . . . . ?
C41 C42 C43 C38 1.1(11) . . . . ?
C43 C38 C39 C40 1.0(9) . . . . ?

_shelx_res_file                  
;
TITL JR-III-185-PF6 in P2(1)2(1)2(1)
    jr-iii-185-pf6.res
    created by SHELXL-2018/3 at 17:59:20 on 02-Sep-2022
CELL 1.54184 15.102868 16.618603 17.251092 90 90 90
ZERR 4 0.000191 0.000206 0.000258 0 0 0
LATT -1
SYMM 0.5-X,-Y,0.5+Z
SYMM -X,0.5+Y,0.5-Z
SYMM 0.5+X,0.5-Y,-Z
SFAC C H Cl F P Ru
UNIT 176 160 12 24 12 4
SADI Cl5 C45 Cl4 C45 Cl2 C44 Cl3 C44
SADI Cl2 Cl3 Cl5 Cl4
SIMU 0.02 0.04 2 Cl2 > C45
ISOR 0.002 0.004 F5

L.S. 10
PLAN  10
SIZE 0.514 0.091 0.061
TEMP -133
CONF
BOND
LIST 4
MORE -1
fmap 2
acta
BOND $H
OMIT 2 0 0
REM <olex2.extras>
REM <HklSrc "%.\\jr-iii-185-pf6.hkl">
REM </olex2.extras>

WGHT    0.060100    2.974200
FVAR       2.57933   0.69210
RU1   6    0.388021    0.722604    0.502414    11.00000    0.01692    0.02820 =
         0.03527    0.00063   -0.00109   -0.00132
CL1   3    0.541261    0.690919    0.483365    11.00000    0.01860    0.03854 =
         0.04337   -0.00415   -0.00070    0.00114
P1    5    0.429146    0.841223    0.568970    11.00000    0.02197    0.02971 =
         0.04136   -0.00278    0.00138   -0.00245
P2    5    0.386698    0.636117    0.611408    11.00000    0.01869    0.03180 =
         0.03783    0.00249   -0.00063   -0.00210
C1    1    0.365897    0.663558    0.382066    11.00000    0.02935    0.04153 =
         0.02884   -0.00250   -0.00858    0.00148
C2    1    0.374545    0.749632    0.374174    11.00000    0.02853    0.04037 =
         0.03508    0.00672   -0.00762   -0.00109
AFIX  43
H2    2    0.418698    0.771306    0.340972    11.00000   -1.20000
AFIX   0
C3    1    0.318454    0.801342    0.415009    11.00000    0.02711    0.04210 =
         0.04354    0.00721   -0.01358    0.00049
AFIX  43
H3    2    0.321840    0.857727    0.406439    11.00000   -1.20000
AFIX   0
C4    1    0.256465    0.770379    0.469175    11.00000    0.02303    0.03999 =
         0.05006   -0.00219   -0.01212    0.00084
AFIX  43
H4    2    0.220579    0.805706    0.498964    11.00000   -1.20000
AFIX   0
C5    1    0.249063    0.686535    0.478005    11.00000    0.01148    0.04967 =
         0.04674    0.00094   -0.00989   -0.00804
AFIX  43
H5    2    0.208549    0.664892    0.514609    11.00000   -1.20000
AFIX   0
C6    1    0.302220    0.633842    0.432152    11.00000    0.02903    0.03594 =
         0.03939   -0.00300   -0.01201   -0.00564
AFIX  43
H6    2    0.293738    0.577346    0.436083    11.00000   -1.20000
AFIX   0
C7    1    0.425101    0.609968    0.336144    11.00000    0.04180    0.04548 =
         0.04120   -0.00485   -0.00497    0.00550
AFIX 137
H7A   2    0.486129    0.629709    0.339453    11.00000   -1.50000
H7B   2    0.406011    0.609796    0.281851    11.00000   -1.50000
H7C   2    0.422102    0.555154    0.356927    11.00000   -1.50000
AFIX   0
C8    1    0.504511    0.842382    0.651824    11.00000    0.02295    0.03637 =
         0.04618   -0.00350   -0.00176   -0.00400
C9    1    0.581345    0.796505    0.648498    11.00000    0.02801    0.03255 =
         0.03894   -0.00366    0.00246   -0.00878
AFIX  43
H9    2    0.590215    0.760808    0.606192    11.00000   -1.20000
AFIX   0
C10   1    0.645015    0.801981    0.705719    11.00000    0.02565    0.03864 =
         0.04861   -0.00458   -0.00040   -0.00278
AFIX  43
H10   2    0.697421    0.770553    0.702402    11.00000   -1.20000
AFIX   0
C11   1    0.632313    0.853487    0.768090    11.00000    0.03551    0.05182 =
         0.04641   -0.00996   -0.00289   -0.00821
AFIX  43
H11   2    0.675648    0.857277    0.807837    11.00000   -1.20000
AFIX   0
C12   1    0.556227    0.899044    0.771757    11.00000    0.03337    0.06581 =
         0.05239   -0.02280   -0.00425    0.00762
AFIX  43
H12   2    0.547061    0.933776    0.814753    11.00000   -1.20000
AFIX   0
C13   1    0.493022    0.895098    0.713993    11.00000    0.02891    0.05198 =
         0.05464   -0.01679   -0.00606    0.00568
AFIX  43
H13   2    0.441830    0.928207    0.716584    11.00000   -1.20000
AFIX   0
C14   1    0.484687    0.915711    0.506496    11.00000    0.03264    0.03594 =
         0.05262   -0.00268    0.00469   -0.00893
C15   1    0.516111    0.897716    0.434135    11.00000    0.02998    0.03727 =
         0.05796    0.00029    0.00824   -0.00164
AFIX  43
H15   2    0.512702    0.844059    0.415378    11.00000   -1.20000
AFIX   0
C16   1    0.553033    0.957556    0.387856    11.00000    0.04567    0.04434 =
         0.06168    0.00357    0.01598   -0.00347
AFIX  43
H16   2    0.573240    0.944724    0.337192    11.00000   -1.20000
AFIX   0
C17   1    0.560427    1.034395    0.414640    11.00000    0.06501    0.04348 =
         0.07849    0.00560    0.02339   -0.01923
AFIX  43
H17   2    0.585347    1.075013    0.382617    11.00000   -1.20000
AFIX   0
C18   1    0.531943    1.052872    0.487594    11.00000    0.09690    0.04385 =
         0.08443   -0.00674    0.03275   -0.03079
AFIX  43
H18   2    0.537311    1.106469    0.506158    11.00000   -1.20000
AFIX   0
C19   1    0.495251    0.994215    0.534890    11.00000    0.07943    0.04501 =
         0.06475   -0.01466    0.02150   -0.02532
AFIX  43
H19   2    0.477380    1.007122    0.586204    11.00000   -1.20000
AFIX   0
C20   1    0.330993    0.896504    0.601907    11.00000    0.02612    0.03423 =
         0.05117   -0.00233   -0.00110    0.00091
C21   1    0.290499    0.953689    0.554729    11.00000    0.04513    0.03702 =
         0.06028   -0.00114   -0.00361    0.00696
AFIX  43
H21   2    0.315337    0.966839    0.505746    11.00000   -1.20000
AFIX   0
C22   1    0.213786    0.991252    0.579699    11.00000    0.04892    0.03818 =
         0.08646   -0.00889   -0.01433    0.01770
AFIX  43
H22   2    0.187077    1.031125    0.547913    11.00000   -1.20000
AFIX   0
C23   1    0.175521    0.971983    0.649570    11.00000    0.03059    0.04191 =
         0.10197   -0.01715    0.00945    0.00448
AFIX  43
H23   2    0.122396    0.997690    0.665575    11.00000   -1.20000
AFIX   0
C24   1    0.214796    0.915311    0.695896    11.00000    0.03332    0.04595 =
         0.07667   -0.01142    0.01360   -0.00344
AFIX  43
H24   2    0.189051    0.902158    0.744518    11.00000   -1.20000
AFIX   0
C25   1    0.291642    0.877087    0.672439    11.00000    0.03100    0.03793 =
         0.05524   -0.00563    0.00108   -0.00028
AFIX  43
H25   2    0.317744    0.837296    0.704705    11.00000   -1.20000
AFIX   0
C26   1    0.291459    0.641496    0.677880    11.00000    0.02679    0.03633 =
         0.03684   -0.00226    0.00267   -0.00556
C27   1    0.225287    0.698645    0.668864    11.00000    0.02976    0.03748 =
         0.04397   -0.00060    0.00025   -0.00558
AFIX  43
H27   2    0.227663    0.735358    0.626705    11.00000   -1.20000
AFIX   0
C28   1    0.155271    0.702385    0.721497    11.00000    0.02896    0.04833 =
         0.05310   -0.00365    0.00658   -0.00085
AFIX  43
H28   2    0.110457    0.741959    0.715178    11.00000   -1.20000
AFIX   0
C29   1    0.150620    0.649089    0.782610    11.00000    0.03273    0.06243 =
         0.05148   -0.00533    0.01095   -0.01029
AFIX  43
H29   2    0.102636    0.651476    0.818142    11.00000   -1.20000
AFIX   0
C30   1    0.216925    0.591806    0.791672    11.00000    0.03872    0.05264 =
         0.04539    0.00800    0.00849   -0.00914
AFIX  43
H30   2    0.214194    0.555144    0.833856    11.00000   -1.20000
AFIX   0
C31   1    0.286917    0.587550    0.739932    11.00000    0.03192    0.04240 =
         0.04911    0.00300    0.00263   -0.00522
AFIX  43
H31   2    0.331742    0.548048    0.746606    11.00000   -1.20000
AFIX   0
C32   1    0.377333    0.534341    0.570508    11.00000    0.02976    0.03190 =
         0.04136    0.00444   -0.00370   -0.00273
C33   1    0.299946    0.489074    0.580398    11.00000    0.03794    0.03537 =
         0.04155    0.00448   -0.00191   -0.00515
AFIX  43
H33   2    0.253206    0.509345    0.611653    11.00000   -1.20000
AFIX   0
C34   1    0.291277    0.413829    0.544242    11.00000    0.05285    0.04073 =
         0.04824    0.00214   -0.00525   -0.00821
AFIX  43
H34   2    0.238067    0.383912    0.549895    11.00000   -1.20000
AFIX   0
C35   1    0.359545    0.383460    0.500766    11.00000    0.07810    0.03775 =
         0.05020   -0.00698   -0.00757   -0.00192
AFIX  43
H35   2    0.354390    0.331734    0.477760    11.00000   -1.20000
AFIX   0
C36   1    0.436172    0.428279    0.490366    11.00000    0.05170    0.04449 =
         0.05550   -0.00257    0.00309    0.00868
AFIX  43
H36   2    0.483332    0.407133    0.460151    11.00000   -1.20000
AFIX   0
C37   1    0.444237    0.503857    0.523904    11.00000    0.03560    0.03832 =
         0.04648    0.00311    0.00058    0.00311
AFIX  43
H37   2    0.495999    0.534953    0.514862    11.00000   -1.20000
AFIX   0
C38   1    0.478408    0.631236    0.681288    11.00000    0.02786    0.04211 =
         0.04914    0.01313   -0.00321   -0.01153
C39   1    0.556706    0.588443    0.665166    11.00000    0.03009    0.04218 =
         0.07154    0.01727   -0.01278   -0.00677
AFIX  43
H39   2    0.563945    0.562275    0.616618    11.00000   -1.20000
AFIX   0
C40   1    0.623554    0.584627    0.720726    11.00000    0.03136    0.05645 =
         0.10237    0.03199   -0.02769   -0.01379
AFIX  43
H40   2    0.676327    0.555617    0.709909    11.00000   -1.20000
AFIX   0
C41   1    0.613789    0.622422    0.790929    11.00000    0.04955    0.08243 =
         0.07457    0.03922   -0.03342   -0.03096
AFIX  43
H41   2    0.659666    0.619278    0.828482    11.00000   -1.20000
AFIX   0
C42   1    0.536574    0.665532    0.807375    11.00000    0.06021    0.09617 =
         0.04415    0.01798   -0.01265   -0.04137
AFIX  43
H42   2    0.529705    0.691570    0.856030    11.00000   -1.20000
AFIX   0
C43   1    0.469502    0.670035    0.751643    11.00000    0.03499    0.06550 =
         0.04915    0.01180   -0.00463   -0.01826
AFIX  43
H43   2    0.417363    0.700046    0.762280    11.00000   -1.20000
AFIX   0

PART 1
CL2   3    0.636920    0.356131    0.616912    21.00000    0.09345    0.16121 =
         0.08479   -0.00642    0.01334    0.04461
CL3   3    0.826456    0.350136    0.580529    21.00000    0.11330    0.10669 =
         0.10814    0.00685    0.00737   -0.01801
C44   1    0.724954    0.303110    0.581488    21.00000    0.08736    0.08638 =
         0.07910    0.03297    0.00199    0.00382
AFIX  23
H44A  2    0.710769    0.286867    0.527689    21.00000   -1.20000
H44B  2    0.730699    0.253201    0.612414    21.00000   -1.20000
AFIX   0
PART 2
CL4   3    0.680155    0.421337    0.604280   -21.00000    0.15665    0.09867 =
         0.10247   -0.00172   -0.00265    0.01955
CL5   3    0.691226    0.246227    0.616202   -21.00000    0.11353    0.11211 =
         0.11170    0.03155    0.02413    0.05470
C45   1    0.642385    0.328172    0.568491   -21.00000    0.12297    0.10702 =
         0.07384   -0.01003    0.00305    0.04440
AFIX  23
H45A  2    0.577308    0.325179    0.574745   -21.00000   -1.20000
H45B  2    0.655784    0.324705    0.512414   -21.00000   -1.20000
AFIX   0

PART 0
P3    5    0.626290    0.277004    0.349702    11.00000    0.04313    0.03730 =
         0.04496   -0.00715    0.00852   -0.00804
F1    4    0.539920    0.256822    0.300430    11.00000    0.03057    0.07550 =
         0.09742   -0.00024   -0.00495   -0.00129
F2    4    0.668477    0.195703    0.317639    11.00000    0.05594    0.05251 =
         0.10174   -0.00878   -0.00012    0.01475
F3    4    0.667260    0.323520    0.277580    11.00000    0.06107    0.06571 =
         0.05169    0.00662    0.00539   -0.01570
F4    4    0.715570    0.295351    0.396015    11.00000    0.08989    0.12027 =
         0.06388    0.01256   -0.02222   -0.06034
F5    4    0.584363    0.357144    0.380833    11.00000    0.10020    0.05867 =
         0.12046   -0.03024    0.04807   -0.00942
F6    4    0.589283    0.229268    0.421660    11.00000    0.14245    0.08348 =
         0.06346   -0.00285    0.02794   -0.06615
HKLF 4


REM  JR-III-185-PF6 in P2(1)2(1)2(1)
REM wR2 = 0.1025, GooF = S = 1.049, Restrained GooF = 1.069 for all data
REM R1 = 0.0376 for 7948 Fo > 4sig(Fo) and 0.0404 for all 8383 data
REM 543 parameters refined using 61 restraints

END

WGHT      0.0601      2.9736

REM Highest difference peak  1.071,  deepest hole -0.510,  1-sigma level  0.076
Q1    1   0.3992  0.6966  0.5487  11.00000  0.05    1.07
Q2    1   0.8791  0.3329  0.5075  11.00000  0.05    0.81
Q3    1   0.4006  0.6939  0.4598  11.00000  0.05    0.81
Q4    1   0.7733  0.3832  0.6108  11.00000  0.05    0.62
Q5    1   0.4034  0.7600  0.4533  11.00000  0.05    0.60
Q6    1   0.5608  0.3671  0.3328  11.00000  0.05    0.52
Q7    1   0.3935  0.6103  0.5665  11.00000  0.05    0.43
Q8    1   0.3870  0.8196  0.5016  11.00000  0.05    0.43
Q9    1   0.6215  0.3457  0.4116  11.00000  0.05    0.39
Q10   1   0.5471  0.7079  0.5275  11.00000  0.05    0.38
;
_shelx_res_checksum              10056
_olex2_date_sample_data_collection 2022-09-02
_olex2_submission_special_instructions 'No special instructions were received'
_oxdiff_exptl_absorpt_empirical_details 
;
Empirical correction (ABSPACK) includes:
- Absorption correction using spherical harmonics
- Frame scaling
- Detector area scaling
- B-factor correction
;
_oxdiff_exptl_absorpt_empirical_full_max 1.361
_oxdiff_exptl_absorpt_empirical_full_min 0.792
####################################################################### 
# 
# This file contains crystal structure data downloaded from the 
# Cambridge Structural Database (CSD) hosted by the Cambridge 
# Crystallographic Data Centre (CCDC).
# 
# Full information about CCDC data access policies and citation 
# guidelines are available at http://www.ccdc.cam.ac.uk/access/V1 
# 
# Audit and citation data items may have been added by the CCDC. 
# Please retain this information to preserve the provenance of 
# this file and to allow appropriate attribution of the data. 
# 
#######################################################################

data_jr-iii-188
_database_code_depnum_ccdc_archive 'CCDC 2201998'
loop_
_audit_author_name
_audit_author_address
'Farzaneh Fadaei Tirani'
;EPFL
Switzerland
;
_audit_update_record             
;
2022-08-17 deposited with the CCDC.	2023-07-28 downloaded from the CCDC.
;
_audit_creation_date             2022-08-17
_audit_creation_method           
;
Olex2 1.5
(compiled 2022.04.07 svn.rca3783a0 for OlexSys, GUI svn.r6498)
;
_shelx_SHELXL_version_number     2018/3
_audit_contact_author            'Farzaneh Fadaei Tirani'
_chemical_name_common            ?
_chemical_name_systematic        ?
_chemical_formula_moiety         'C31 H35 Cl N3 P2 Ru, F6 P'
_chemical_formula_sum            'C31 H35 Cl F6 N3 P3 Ru'
_chemical_formula_weight         793.05
_chemical_absolute_configuration rmad
_chemical_melting_point          ?
_chemical_oxdiff_formula         'C31 H35 Cl F6 N3 P3 Ru'
loop_
_atom_type_symbol
_atom_type_description
_atom_type_scat_dispersion_real
_atom_type_scat_dispersion_imag
_atom_type_scat_source
C C 0.0181 0.0091 'International Tables Vol C Tables 4.2.6.8 and 6.1.1.4'
H H 0.0000 0.0000 'International Tables Vol C Tables 4.2.6.8 and 6.1.1.4'
Cl Cl 0.3639 0.7018 'International Tables Vol C Tables 4.2.6.8 and 6.1.1.4'
F F 0.0727 0.0534 'International Tables Vol C Tables 4.2.6.8 and 6.1.1.4'
N N 0.0311 0.0180 'International Tables Vol C Tables 4.2.6.8 and 6.1.1.4'
P P 0.2955 0.4335 'International Tables Vol C Tables 4.2.6.8 and 6.1.1.4'
Ru Ru 0.0552 3.2960 'International Tables Vol C Tables 4.2.6.8 and 6.1.1.4'

_shelx_space_group_comment       
;
The symmetry employed for this shelxl refinement is uniquely defined
by the following loop, which should always be used as a source of
symmetry information in preference to the above space-group names.
They are only intended as comments.
;
_space_group_crystal_system      orthorhombic
_space_group_IT_number           19
_space_group_name_H-M_alt        'P 21 21 21'
_space_group_name_Hall           'P 2ac 2ab'
loop_
_space_group_symop_operation_xyz
'x, y, z'
'-x+1/2, -y, z+1/2'
'-x, y+1/2, -z+1/2'
'x+1/2, -y+1/2, -z'

_cell_length_a                   9.30092(8)
_cell_length_b                   10.67827(8)
_cell_length_c                   32.0935(2)
_cell_angle_alpha                90
_cell_angle_beta                 90
_cell_angle_gamma                90
_cell_volume                     3187.46(4)
_cell_formula_units_Z            4
_cell_measurement_reflns_used    22184
_cell_measurement_temperature    140.00(10)
_cell_measurement_theta_max      75.0420
_cell_measurement_theta_min      2.7510
_shelx_estimated_absorpt_T_max   0.729
_shelx_estimated_absorpt_T_min   0.582
_exptl_absorpt_coefficient_mu    6.739
_exptl_absorpt_correction_T_max  0.906
_exptl_absorpt_correction_T_min  0.665
_exptl_absorpt_correction_type   Gaussian
_exptl_absorpt_process_details   
;
CrysAlisPro 1.171.42.65a (Rigaku Oxford Diffraction, 2022)
Numerical absorption correction based on Gaussian integration over
a multifaceted crystal model.
Empirical absorption correction using spherical harmonics
as implemented in SCALE3 ABSPACK scaling algorithm
;
_exptl_absorpt_special_details   ?
_exptl_crystal_colour            'clear light orange'
_exptl_crystal_density_diffrn    1.653
_exptl_crystal_density_meas      ?
_exptl_crystal_density_method    ?
_exptl_crystal_description       prism
_exptl_crystal_F_000             1608
loop_
_exptl_crystal_face_index_h
_exptl_crystal_face_index_k
_exptl_crystal_face_index_l
_exptl_crystal_face_perp_dist
0 0 1 0.0381
0 0 -1 0.0119
0 1 0 0.0518
0 -1 0 0.0328
-1 0 1 0.0510
1 0 -1 0.0320
2 1 -1 0.0363
0 1 5 0.0294
1 -1 -2 0.0200
1 0 1 0.0303

_exptl_crystal_size_max          0.09
_exptl_crystal_size_mid          0.08
_exptl_crystal_size_min          0.05
loop_
_exptl_oxdiff_crystal_face_indexfrac_h
_exptl_oxdiff_crystal_face_indexfrac_k
_exptl_oxdiff_crystal_face_indexfrac_l
_exptl_oxdiff_crystal_face_x
_exptl_oxdiff_crystal_face_y
_exptl_oxdiff_crystal_face_z
-0.0000 -0.0000 1.0000 -0.0018 0.0453 0.0157
0.0000 0.0000 -1.0000 0.0018 -0.0453 -0.0157
-0.0000 1.0000 0.0000 0.0074 -0.0470 0.1362
0.0000 -1.0000 -0.0000 -0.0074 0.0470 -0.1362
-1.0000 -0.0000 1.0000 0.1635 0.0539 0.0098
1.0000 0.0000 -1.0000 -0.1635 -0.0539 -0.0098
2.0000 1.0000 -0.9999 -0.3214 -0.1094 0.1323
-0.0000 1.0000 5.0000 -0.0015 0.1797 0.2149
1.0000 -1.0000 -2.0000 -0.1691 -0.0523 -0.1617
1.0000 0.0000 1.0000 -0.1671 0.0367 0.0217

_exptl_transmission_factor_max   ?
_exptl_transmission_factor_min   ?
_diffrn_reflns_av_R_equivalents  0.0282
_diffrn_reflns_av_unetI/netI     0.0231
_diffrn_reflns_Laue_measured_fraction_full 1.000
_diffrn_reflns_Laue_measured_fraction_max 0.989
_diffrn_reflns_limit_h_max       11
_diffrn_reflns_limit_h_min       -11
_diffrn_reflns_limit_k_max       13
_diffrn_reflns_limit_k_min       -12
_diffrn_reflns_limit_l_max       39
_diffrn_reflns_limit_l_min       -40
_diffrn_reflns_number            33963
_diffrn_reflns_point_group_measured_fraction_full 1.000
_diffrn_reflns_point_group_measured_fraction_max 0.986
_diffrn_reflns_theta_full        67.684
_diffrn_reflns_theta_max         76.220
_diffrn_reflns_theta_min         2.754
_diffrn_ambient_environment      N~2~
_diffrn_ambient_temperature      140.00(10)
_diffrn_detector                 'Hybrid Pixel Array Detector'
_diffrn_detector_area_resol_mean 10.0000
_diffrn_detector_type            'HyPix-Arc 150'
_diffrn_measured_fraction_theta_full 1.000
_diffrn_measured_fraction_theta_max 0.989
_diffrn_measurement_details      
;
List of Runs (angles in degrees, time in seconds):

  # Type    Start    End  Width  t~exp~   \w     \q     \k     \f   Frames
#--------------------------------------------------------------------------
  1  \w   -116.00 -33.00   0.50    0.20    --  -76.75 140.00-147.00  166
  2  \w   -117.00 -85.00   0.50    0.20    --  -80.00 -74.00-157.36   64
  3  \w   -119.00 -94.00   0.50    0.20    --  -81.00-123.00 -86.53   50
  4  \w   -125.00 -99.00   0.50    0.20    --  -81.00 -34.00 -10.69   52
  5  \w   -116.00 -83.00   0.50    0.20    --  -81.00 -77.00 138.31   66
  6  \w   -126.00 -64.00   0.50    0.20    --  -76.75 -25.00  16.00  124
  7  \w   -101.00 -76.00   0.50    0.20    --  -62.09   0.00 -90.00   50
  8  \w     44.00  88.00   0.50    0.20    --   79.82 -95.00 -30.00   88
  9  \w     43.00  76.00   0.50    0.20    --   79.82-111.00 -60.00   66
 10  \w     44.00 127.00   0.50    0.20    --   83.00-147.00 -47.49  166
 11  \w     44.00 121.00   0.50    0.20    --   83.00-137.00-125.96  154
 12  \w     19.00  72.00   0.50    0.20    --   59.54 -98.00-140.00  106
 13  \w     42.00  67.00   0.50    0.20    --   79.82 -98.00-140.00   50
 14  \w     45.00  71.00   0.50    0.20    --   79.82 -95.00-120.00   52
 15  \w     44.00  70.00   0.50    0.20    --   79.82 -95.00 -60.00   52
 16  \w     66.00  91.00   0.50    0.20    --   79.82 -95.00 -90.00   50
 17  \w     40.00  72.00   0.50    0.20    --   79.82 -95.00  90.00   64
 18  \w     55.00  90.00   0.50    0.20    --   79.82 -95.00 120.00   70
 19  \w     52.00  78.00   0.50    0.20    --   83.00   3.00 150.48   52
 20  \w     91.00 118.00   0.50    0.20    --   83.00  76.00  46.62   54
 21  \w     82.00 107.00   0.50    0.20    --   68.00  74.00 -61.78   50
 22  \w     92.00 117.00   0.50    0.20    --   83.00  46.00  -7.65   50
 23  \w     84.00 119.00   0.50    0.20    --   83.00  77.00 -97.90   70
 24  \w     97.00 124.00   0.50    0.20    --   83.00  54.00-117.28   54
 25  \w     81.00 106.00   0.50    0.20    --   68.00  74.00-142.90   50
 26  \w     92.00 129.00   0.50    0.20    --   83.00  53.00-179.99   74
 27  \w     95.00 122.00   0.50    0.20    --   79.82  25.00-179.00   54
 28  \w    102.00 128.00   0.50    0.20    --   79.82  30.00 -90.00   52
 29  \w     85.00 111.00   0.50    0.20    --   79.82  30.00   0.00   52
 30  \w     87.00 127.00   0.50    0.20    --   79.82  30.00 120.00   80
 31  \w     88.00 113.00   0.50    0.20    --   83.00   3.00 150.48   50
 32  \w     76.00 101.00   0.50    0.20    --   79.82 130.00  38.00   50
 33  \w     70.00 117.00   0.50    0.20    --   73.46 140.00-147.00   94
 34  \w     72.00  97.00   0.50    0.20    --   79.82 140.00-147.00   50
;
_diffrn_measurement_device       'four-circle diffractometer'
_diffrn_measurement_device_type  'XtaLAB Synergy R, DW system, HyPix-Arc 150'
_diffrn_measurement_method       '\w scans'
_diffrn_orient_matrix_type       
'CrysAlisPro convention (1999,Acta A55,543-557)'
_diffrn_orient_matrix_UB_11      -0.1652958000
_diffrn_orient_matrix_UB_12      0.0073676000
_diffrn_orient_matrix_UB_13      -0.0017819000
_diffrn_orient_matrix_UB_21      -0.0085774000
_diffrn_orient_matrix_UB_22      -0.0469599000
_diffrn_orient_matrix_UB_23      0.0453235000
_diffrn_orient_matrix_UB_31      0.0059328000
_diffrn_orient_matrix_UB_32      0.1361986000
_diffrn_orient_matrix_UB_33      0.0157359000
_diffrn_radiation_monochromator  mirror
_diffrn_radiation_probe          x-ray
_diffrn_radiation_type           'Cu K\a'
_diffrn_radiation_wavelength     1.54184
_diffrn_source                   'Rotating-anode X-ray tube'
_diffrn_source_type              'Rigaku (Cu) X-ray Source'
_reflns_Friedel_coverage         0.758
_reflns_Friedel_fraction_full    1.000
_reflns_Friedel_fraction_max     0.981
_reflns_number_gt                6374
_reflns_number_total             6575
_reflns_special_details          
;
 Reflections were merged by SHELXL according to the crystal
 class for the calculation of statistics and refinement.
 
 _reflns_Friedel_fraction is defined as the number of unique
 Friedel pairs measured divided by the number that would be
 possible theoretically, ignoring centric projections and
 systematic absences. Completness statistics refer to single and
 composite reflections containing twin component 1 only.
;
_reflns_threshold_expression     'I > 2\s(I)'
_computing_cell_refinement       'CrysAlisPro 1.171.42.65a (Rigaku OD, 2022)'
_computing_data_collection       'CrysAlisPro 1.171.42.65a (Rigaku OD, 2022)'
_computing_data_reduction        'CrysAlisPro 1.171.42.65a (Rigaku OD, 2022)'
_computing_molecular_graphics    'Olex2 1.5 (Dolomanov et al., 2009)'
_computing_publication_material  'Olex2 1.5 (Dolomanov et al., 2009)'
_computing_structure_refinement  'ShelXL 2018/3 (Sheldrick, 2015)'
_computing_structure_solution    'ShelXT 2018/2 (Sheldrick, 2015)'
_refine_diff_density_max         0.638
_refine_diff_density_min         -0.346
_refine_diff_density_rms         0.053
_refine_ls_abs_structure_details 
;
 Refined as an inversion twin.
;
_refine_ls_abs_structure_Flack   0.143(7)
_refine_ls_extinction_coef       .
_refine_ls_extinction_method     none
_refine_ls_goodness_of_fit_ref   1.038
_refine_ls_hydrogen_treatment    constr
_refine_ls_matrix_type           full
_refine_ls_number_parameters     463
_refine_ls_number_reflns         6575
_refine_ls_number_restraints     240
_refine_ls_R_factor_all          0.0226
_refine_ls_R_factor_gt           0.0215
_refine_ls_restrained_S_all      1.108
_refine_ls_shift/su_max          0.001
_refine_ls_shift/su_mean         0.000
_refine_ls_structure_factor_coef Fsqd
_refine_ls_weighting_details     
'w=1/[\s^2^(Fo^2^)+(0.0255P)^2^+1.6012P] where P=(Fo^2^+2Fc^2^)/3'
_refine_ls_weighting_scheme      calc
_refine_ls_wR_factor_gt          0.0513
_refine_ls_wR_factor_ref         0.0517
_refine_special_details          
;
 Refined as a 2-component inversion twin.
;
_olex2_refinement_description    
;
1. Twinned data refinement
 Scales: 0.857(7)
 0.143(7)
2. Fixed Uiso
 At 1.2 times of:
  All C(H) groups, All C(H,H) groups
 At 1.5 times of:
  All C(H,H,H) groups
3. Restrained distances
 F3B-F4B \\sim F1B-F2B \\sim F2B-F3B
 with sigma of 0.02
 P3-F1A \\sim P3-F1B \\sim P3-F5A \\sim P3-F5B \\sim P3-F3A \\sim P3-F3B \\sim
P3-F6A \\sim P3-F6B \\sim P3-
 F2A \\sim P3-F2B \\sim P3-F4A \\sim P3-F4B
 with sigma of 0.02
 F3B-F5B \\sim F1B-F6B \\sim F6B-F3B
 with sigma of 0.02
4. Uiso/Uaniso restraints and constraints
P3 \\sim F1A \\sim F2A \\sim F3A \\sim F4A \\sim F5A \\sim F6A: within 2A with
sigma of 0.005 and sigma for terminal atoms of 0.01 within 2A
P3 \\sim F1A \\sim F1B \\sim F2A \\sim F2B \\sim F3A \\sim F3B \\sim F4A \\sim
F4B \\sim F5A \\sim F5B \\sim F6A \\sim F6B: within 2A with sigma of 0.005 and
sigma for terminal atoms of 0.01 within 2A
5. Others
 Sof(F1B)=Sof(F2B)=Sof(F3B)=Sof(F4B)=Sof(F5B)=Sof(F6B)=1-FVAR(1)
 Sof(F1A)=Sof(F2A)=Sof(F3A)=Sof(F4A)=Sof(F5A)=Sof(F6A)=FVAR(1)
6.a Secondary CH2 refined with riding coordinates:
 C1(H1A,H1B), C2(H2A,H2B), C3(H3A,H3B), C4(H4A,H4B), C5(H5A,H5B), C6(H6A,H6B)
6.b Aromatic/amide H refined with riding coordinates:
 C8(H8), C9(H9), C10(H10), C11(H11), C12(H12), C14(H14), C15(H15), C16(H16),
 C17(H17), C18(H18), C20(H20), C21(H21), C22(H22), C23(H23), C24(H24), C26(H26),
  C27(H27), C28(H28), C29(H29), C30(H30)
6.c Idealised Me refined as rotating group:
 C31(H31A,H31B,H31C)
;
_atom_sites_solution_hydrogens   geom
_atom_sites_solution_primary     dual
_atom_sites_solution_secondary   difmap
loop_
_atom_site_label
_atom_site_type_symbol
_atom_site_fract_x
_atom_site_fract_y
_atom_site_fract_z
_atom_site_U_iso_or_equiv
_atom_site_adp_type
_atom_site_occupancy
_atom_site_site_symmetry_order
_atom_site_calc_flag
_atom_site_refinement_flags_posn
_atom_site_refinement_flags_adp
_atom_site_refinement_flags_occupancy
_atom_site_disorder_assembly
_atom_site_disorder_group
Ru1 Ru 0.65935(2) 0.47408(2) 0.64798(2) 0.01523(6) Uani 1 1 d . . . . .
Cl1 Cl 0.55903(9) 0.27891(7) 0.62476(2) 0.02317(17) Uani 1 1 d . . . . .
P1 P 0.44561(8) 0.48227(8) 0.68438(2) 0.01609(15) Uani 1 1 d . . . . .
P2 P 0.57630(9) 0.56289(7) 0.58602(2) 0.01627(16) Uani 1 1 d . . . . .
N1 N 0.3200(3) 0.3663(3) 0.75256(9) 0.0254(7) Uani 1 1 d . . . . .
N2 N 0.2827(3) 0.5948(3) 0.74545(9) 0.0258(6) Uani 1 1 d . . . . .
N3 N 0.1588(3) 0.4479(3) 0.69837(8) 0.0232(6) Uani 1 1 d . . . . .
C1 C 0.4468(4) 0.3602(3) 0.72530(10) 0.0228(7) Uani 1 1 d . . . . .
H1A H 0.450524 0.276790 0.711905 0.027 Uiso 1 1 calc R U . . .
H1B H 0.534544 0.369887 0.742444 0.027 Uiso 1 1 calc R U . . .
C2 C 0.3111(4) 0.4887(4) 0.77350(10) 0.0281(8) Uani 1 1 d . . . . .
H2A H 0.233842 0.485031 0.794682 0.034 Uiso 1 1 calc R U . . .
H2B H 0.402777 0.504174 0.788315 0.034 Uiso 1 1 calc R U . . .
C3 C 0.1515(4) 0.5663(3) 0.72118(11) 0.0270(7) Uani 1 1 d . . . . .
H3A H 0.068328 0.563451 0.740413 0.032 Uiso 1 1 calc R U . . .
H3B H 0.134422 0.635018 0.701082 0.032 Uiso 1 1 calc R U . . .
C4 C 0.1886(4) 0.3470(4) 0.72788(12) 0.0280(8) Uani 1 1 d . . . . .
H4A H 0.197575 0.267341 0.712293 0.034 Uiso 1 1 calc R U . . .
H4B H 0.105919 0.338678 0.747107 0.034 Uiso 1 1 calc R U . . .
C5 C 0.4048(4) 0.6190(3) 0.71748(11) 0.0235(7) Uani 1 1 d . . . . .
H5A H 0.490555 0.640257 0.734308 0.028 Uiso 1 1 calc R U . . .
H5B H 0.382245 0.691773 0.699525 0.028 Uiso 1 1 calc R U . . .
C6 C 0.2620(3) 0.4533(3) 0.66399(10) 0.0224(7) Uani 1 1 d . . . . .
H6A H 0.234796 0.521291 0.644552 0.027 Uiso 1 1 calc R U . . .
H6B H 0.260403 0.373270 0.648446 0.027 Uiso 1 1 calc R U . . .
C7 C 0.6252(3) 0.7290(3) 0.58339(9) 0.0184(6) Uani 1 1 d . . . . .
C8 C 0.5672(4) 0.8093(3) 0.61321(10) 0.0246(7) Uani 1 1 d . . . . .
H8 H 0.505316 0.776702 0.634105 0.029 Uiso 1 1 calc R U . . .
C9 C 0.5989(4) 0.9363(3) 0.61272(10) 0.0279(8) Uani 1 1 d . . . . .
H9 H 0.555959 0.990994 0.632484 0.033 Uiso 1 1 calc R U . . .
C10 C 0.6932(4) 0.9825(3) 0.58327(11) 0.0317(8) Uani 1 1 d . . . . .
H10 H 0.715354 1.069323 0.582850 0.038 Uiso 1 1 calc R U . . .
C11 C 0.7555(4) 0.9037(3) 0.55452(12) 0.0302(8) Uani 1 1 d . . . . .
H11 H 0.821730 0.936144 0.534754 0.036 Uiso 1 1 calc R U . . .
C12 C 0.7219(4) 0.7765(3) 0.55426(10) 0.0235(7) Uani 1 1 d . . . . .
H12 H 0.764756 0.722411 0.534305 0.028 Uiso 1 1 calc R U . . .
C13 C 0.3859(4) 0.5604(3) 0.57073(9) 0.0188(7) Uani 1 1 d . . . . .
C14 C 0.2994(4) 0.6670(3) 0.57014(10) 0.0220(7) Uani 1 1 d . . . . .
H14 H 0.337636 0.745336 0.578748 0.026 Uiso 1 1 calc R U . . .
C15 C 0.1571(4) 0.6588(3) 0.55696(10) 0.0263(7) Uani 1 1 d . . . . .
H15 H 0.097535 0.730983 0.557470 0.032 Uiso 1 1 calc R U . . .
C16 C 0.1023(4) 0.5459(4) 0.54315(10) 0.0282(8) Uani 1 1 d . . . . .
H16 H 0.006638 0.541568 0.532907 0.034 Uiso 1 1 calc R U . . .
C17 C 0.1864(4) 0.4397(3) 0.54422(11) 0.0272(8) Uani 1 1 d . . . . .
H17 H 0.147524 0.361757 0.535457 0.033 Uiso 1 1 calc R U . . .
C18 C 0.3274(4) 0.4463(3) 0.55804(10) 0.0229(7) Uani 1 1 d . . . . .
H18 H 0.384629 0.372589 0.558864 0.027 Uiso 1 1 calc R U . . .
C19 C 0.6554(4) 0.4930(3) 0.53898(9) 0.0200(6) Uani 1 1 d . . . . .
C20 C 0.7485(4) 0.3918(3) 0.54056(11) 0.0231(7) Uani 1 1 d . . . . .
H20 H 0.771021 0.354748 0.566669 0.028 Uiso 1 1 calc R U . . .
C21 C 0.8096(4) 0.3437(3) 0.50424(12) 0.0297(8) Uani 1 1 d . . . . .
H21 H 0.873967 0.274778 0.505689 0.036 Uiso 1 1 calc R U . . .
C22 C 0.7762(5) 0.3967(4) 0.46601(12) 0.0337(9) Uani 1 1 d . . . . .
H22 H 0.819452 0.365315 0.441311 0.040 Uiso 1 1 calc R U . . .
C23 C 0.6795(5) 0.4955(3) 0.46381(10) 0.0339(9) Uani 1 1 d . . . . .
H23 H 0.654602 0.530557 0.437582 0.041 Uiso 1 1 calc R U . . .
C24 C 0.6193(4) 0.5428(3) 0.50013(10) 0.0272(8) Uani 1 1 d . . . . .
H24 H 0.552674 0.610038 0.498527 0.033 Uiso 1 1 calc R U . . .
C25 C 0.8771(4) 0.3769(3) 0.65703(12) 0.0289(8) Uani 1 1 d . . . . .
C26 C 0.8979(4) 0.4834(4) 0.63276(10) 0.0277(7) Uani 1 1 d . . . . .
H26 H 0.946575 0.476386 0.606840 0.033 Uiso 1 1 calc R U . . .
C27 C 0.8479(4) 0.6019(3) 0.64605(11) 0.0270(7) Uani 1 1 d . . . . .
H27 H 0.860086 0.672738 0.628475 0.032 Uiso 1 1 calc R U . . .
C28 C 0.7807(4) 0.6162(3) 0.68479(12) 0.0276(8) Uani 1 1 d . . . . .
H28 H 0.747686 0.695679 0.694005 0.033 Uiso 1 1 calc R U . . .
C29 C 0.7639(4) 0.5079(4) 0.70972(10) 0.0276(8) Uani 1 1 d . . . . .
H29 H 0.721413 0.515757 0.736522 0.033 Uiso 1 1 calc R U . . .
C30 C 0.8073(4) 0.3911(4) 0.69620(11) 0.0268(8) Uani 1 1 d . . . . .
H30 H 0.790517 0.319724 0.713189 0.032 Uiso 1 1 calc R U . . .
C31 C 0.9256(5) 0.2504(4) 0.64224(18) 0.0533(13) Uani 1 1 d . . . . .
H31A H 0.845245 0.191272 0.643940 0.080 Uiso 1 1 calc R U . . .
H31B H 1.004748 0.220917 0.659828 0.080 Uiso 1 1 calc R U . . .
H31C H 0.958390 0.256586 0.613297 0.080 Uiso 1 1 calc R U . . .
P3 P 0.66516(13) 0.55679(9) 0.32974(3) 0.0317(2) Uani 1 1 d D U . . .
F1A F 0.660(3) 0.463(3) 0.3667(7) 0.055(4) Uani 0.122(5) 1 d D U P A 1
F1B F 0.7278(5) 0.4680(5) 0.36401(13) 0.0789(13) Uani 0.878(5) 1 d D U P A 2
F2A F 0.772(3) 0.623(3) 0.3607(7) 0.060(4) Uani 0.122(5) 1 d D U P A 1
F2B F 0.7025(5) 0.6788(4) 0.35609(11) 0.0626(11) Uani 0.878(5) 1 d D U P A 2
F3A F 0.718(4) 0.635(2) 0.2921(6) 0.059(4) Uani 0.122(5) 1 d D U P A 1
F3B F 0.6064(5) 0.6451(3) 0.29353(11) 0.0652(12) Uani 0.878(5) 1 d D U P A 2
F4A F 0.580(4) 0.452(4) 0.3050(13) 0.047(4) Uani 0.122(5) 1 d D U P A 1
F4B F 0.6228(5) 0.4412(4) 0.30064(16) 0.0520(14) Uani 0.878(5) 1 d D U P A 2
F5A F 0.810(2) 0.487(3) 0.3115(8) 0.059(3) Uani 0.122(5) 1 d D U P A 1
F5B F 0.8194(4) 0.5665(5) 0.30786(10) 0.0625(11) Uani 0.878(5) 1 d D U P A 2
F6A F 0.519(2) 0.620(3) 0.3424(9) 0.062(4) Uani 0.122(5) 1 d D U P A 1
F6B F 0.5140(4) 0.5498(4) 0.35199(13) 0.0708(12) Uani 0.878(5) 1 d D U P A 2

loop_
_atom_site_aniso_label
_atom_site_aniso_U_11
_atom_site_aniso_U_22
_atom_site_aniso_U_33
_atom_site_aniso_U_23
_atom_site_aniso_U_13
_atom_site_aniso_U_12
Ru1 0.01744(10) 0.01548(10) 0.01276(9) 0.00028(9) -0.00156(9) 0.00020(10)
Cl1 0.0276(4) 0.0158(3) 0.0261(4) -0.0020(3) -0.0027(3) -0.0006(3)
P1 0.0179(4) 0.0167(3) 0.0137(3) 0.0012(3) -0.0011(3) -0.0009(3)
P2 0.0209(4) 0.0151(3) 0.0129(3) -0.0008(3) -0.0010(3) 0.0001(3)
N1 0.0251(16) 0.0313(15) 0.0198(13) 0.0109(12) 0.0036(13) -0.0016(13)
N2 0.0270(15) 0.0286(16) 0.0217(14) -0.0026(12) 0.0058(12) -0.0013(13)
N3 0.0194(13) 0.0297(15) 0.0205(12) 0.0030(11) 0.0013(12) -0.0033(13)
C1 0.0220(17) 0.0240(17) 0.0225(16) 0.0061(13) 0.0000(14) 0.0003(14)
C2 0.0260(18) 0.042(2) 0.0166(14) 0.0018(14) 0.0027(13) -0.0023(16)
C3 0.0209(17) 0.0328(18) 0.0274(16) 0.0025(14) 0.0026(16) 0.0029(16)
C4 0.026(2) 0.0314(19) 0.0261(17) 0.0063(15) 0.0021(15) -0.0085(15)
C5 0.0259(18) 0.0224(17) 0.0221(16) -0.0046(13) 0.0033(14) -0.0023(15)
C6 0.0192(16) 0.0310(19) 0.0169(14) 0.0024(14) -0.0003(13) -0.0017(14)
C7 0.0210(17) 0.0174(14) 0.0168(14) 0.0006(12) -0.0035(12) -0.0012(12)
C8 0.0307(19) 0.0232(16) 0.0198(16) 0.0001(13) -0.0003(15) -0.0006(15)
C9 0.040(2) 0.0221(16) 0.0213(16) -0.0038(13) -0.0019(15) 0.0021(15)
C10 0.041(2) 0.0187(15) 0.0358(18) -0.0017(16) -0.0037(16) -0.0061(16)
C11 0.036(2) 0.0252(18) 0.0296(18) 0.0040(15) 0.0039(17) -0.0079(16)
C12 0.0295(17) 0.0218(16) 0.0191(15) -0.0008(14) 0.0011(14) -0.0002(15)
C13 0.0228(16) 0.0209(16) 0.0127(13) 0.0020(11) -0.0004(12) 0.0012(13)
C14 0.0262(19) 0.0200(16) 0.0199(15) 0.0034(13) 0.0004(13) 0.0010(13)
C15 0.0266(17) 0.0263(16) 0.0258(16) 0.0078(14) 0.0027(17) 0.0041(17)
C16 0.0208(16) 0.038(2) 0.0259(16) 0.0068(15) -0.0037(14) -0.0012(16)
C17 0.028(2) 0.0282(18) 0.0255(16) -0.0011(14) -0.0028(14) -0.0053(15)
C18 0.0262(17) 0.0202(16) 0.0222(14) -0.0022(12) -0.0030(15) 0.0006(14)
C19 0.0236(15) 0.0200(15) 0.0163(13) -0.0024(11) 0.0012(13) -0.0015(15)
C20 0.0274(19) 0.0226(16) 0.0192(15) -0.0041(13) -0.0009(14) -0.0009(14)
C21 0.033(2) 0.0261(17) 0.0299(18) -0.0094(15) 0.0007(16) 0.0032(15)
C22 0.048(2) 0.030(2) 0.0223(17) -0.0105(15) 0.0086(17) -0.0015(18)
C23 0.056(3) 0.028(2) 0.0178(15) -0.0017(13) 0.0040(16) 0.0002(18)
C24 0.041(2) 0.0217(17) 0.0185(14) -0.0018(14) 0.0010(14) 0.0018(15)
C25 0.0165(17) 0.0293(18) 0.041(2) -0.0036(16) -0.0099(15) 0.0056(14)
C26 0.0169(15) 0.042(2) 0.0238(15) -0.0035(16) -0.0063(13) 0.0001(16)
C27 0.0209(16) 0.0297(17) 0.0304(16) 0.0093(15) -0.0092(18) -0.0086(15)
C28 0.0242(17) 0.0262(18) 0.0324(19) -0.0130(15) -0.0133(16) -0.0010(15)
C29 0.0200(16) 0.048(2) 0.0144(14) -0.0027(15) -0.0048(12) -0.0073(16)
C30 0.0200(19) 0.0329(19) 0.0276(18) 0.0128(15) -0.0087(14) -0.0043(14)
C31 0.037(2) 0.040(2) 0.083(4) -0.020(2) -0.022(3) 0.019(2)
P3 0.0396(5) 0.0354(5) 0.0200(4) -0.0026(3) 0.0003(4) -0.0089(5)
F1A 0.066(8) 0.070(7) 0.030(6) -0.005(7) 0.005(7) -0.015(8)
F1B 0.088(3) 0.108(3) 0.0413(18) 0.029(2) -0.001(2) 0.024(3)
F2A 0.062(7) 0.076(7) 0.043(6) -0.014(6) -0.005(6) -0.018(6)
F2B 0.075(3) 0.065(2) 0.0473(18) -0.0291(18) -0.0040(19) -0.0255(19)
F3A 0.072(7) 0.060(7) 0.043(6) 0.000(6) -0.003(7) -0.019(7)
F3B 0.097(3) 0.0418(17) 0.0567(19) 0.0073(15) -0.035(2) -0.0013(19)
F4A 0.051(8) 0.052(7) 0.039(7) -0.019(7) 0.003(7) -0.004(7)
F4B 0.081(4) 0.0347(17) 0.0400(18) -0.0103(13) 0.019(2) -0.022(2)
F5A 0.062(6) 0.072(6) 0.043(6) 0.007(6) 0.001(6) -0.013(6)
F5B 0.0489(19) 0.097(3) 0.0414(16) -0.0063(19) 0.0141(15) -0.023(2)
F6A 0.067(7) 0.059(7) 0.061(7) -0.017(6) 0.010(6) 0.001(7)
F6B 0.0523(18) 0.076(3) 0.084(2) -0.031(2) 0.0331(19) -0.0163(19)

_geom_special_details            
;
 All esds (except the esd in the dihedral angle between two l.s. planes)
 are estimated using the full covariance matrix.  The cell esds are taken
 into account individually in the estimation of esds in distances, angles
 and torsion angles; correlations between esds in cell parameters are only
 used when they are defined by crystal symmetry.  An approximate (isotropic)
 treatment of cell esds is used for estimating esds involving l.s. planes.
;
loop_
_geom_bond_atom_site_label_1
_geom_bond_atom_site_label_2
_geom_bond_distance
_geom_bond_site_symmetry_2
_geom_bond_publ_flag
Ru1 Cl1 2.4020(8) . ?
Ru1 P1 2.3075(8) . ?
Ru1 P2 2.3346(8) . ?
Ru1 C25 2.294(3) . ?
Ru1 C26 2.274(3) . ?
Ru1 C27 2.224(3) . ?
Ru1 C28 2.230(3) . ?
Ru1 C29 2.236(3) . ?
Ru1 C30 2.252(3) . ?
P1 C1 1.850(3) . ?
P1 C5 1.845(3) . ?
P1 C6 1.854(3) . ?
P2 C7 1.833(3) . ?
P2 C13 1.838(3) . ?
P2 C19 1.838(3) . ?
N1 C1 1.470(5) . ?
N1 C2 1.472(5) . ?
N1 C4 1.471(5) . ?
N2 C2 1.472(5) . ?
N2 C3 1.479(5) . ?
N2 C5 1.470(4) . ?
N3 C3 1.462(4) . ?
N3 C4 1.462(4) . ?
N3 C6 1.464(4) . ?
C1 H1A 0.9900 . ?
C1 H1B 0.9900 . ?
C2 H2A 0.9900 . ?
C2 H2B 0.9900 . ?
C3 H3A 0.9900 . ?
C3 H3B 0.9900 . ?
C4 H4A 0.9900 . ?
C4 H4B 0.9900 . ?
C5 H5A 0.9900 . ?
C5 H5B 0.9900 . ?
C6 H6A 0.9900 . ?
C6 H6B 0.9900 . ?
C7 C8 1.393(5) . ?
C7 C12 1.393(5) . ?
C8 H8 0.9500 . ?
C8 C9 1.388(5) . ?
C9 H9 0.9500 . ?
C9 C10 1.381(5) . ?
C10 H10 0.9500 . ?
C10 C11 1.377(5) . ?
C11 H11 0.9500 . ?
C11 C12 1.393(5) . ?
C12 H12 0.9500 . ?
C13 C14 1.393(5) . ?
C13 C18 1.396(4) . ?
C14 H14 0.9500 . ?
C14 C15 1.392(5) . ?
C15 H15 0.9500 . ?
C15 C16 1.381(5) . ?
C16 H16 0.9500 . ?
C16 C17 1.378(5) . ?
C17 H17 0.9500 . ?
C17 C18 1.387(5) . ?
C18 H18 0.9500 . ?
C19 C20 1.386(5) . ?
C19 C24 1.396(4) . ?
C20 H20 0.9500 . ?
C20 C21 1.395(5) . ?
C21 H21 0.9500 . ?
C21 C22 1.386(5) . ?
C22 H22 0.9500 . ?
C22 C23 1.388(6) . ?
C23 H23 0.9500 . ?
C23 C24 1.388(5) . ?
C24 H24 0.9500 . ?
C25 C26 1.392(5) . ?
C25 C30 1.423(5) . ?
C25 C31 1.500(5) . ?
C26 H26 0.9500 . ?
C26 C27 1.414(5) . ?
C27 H27 0.9500 . ?
C27 C28 1.400(5) . ?
C28 H28 0.9500 . ?
C28 C29 1.415(5) . ?
C29 H29 0.9500 . ?
C29 C30 1.381(5) . ?
C30 H30 0.9500 . ?
C31 H31A 0.9800 . ?
C31 H31B 0.9800 . ?
C31 H31C 0.9800 . ?
P3 F1A 1.555(18) . ?
P3 F1B 1.565(4) . ?
P3 F2A 1.573(16) . ?
P3 F2B 1.592(3) . ?
P3 F3A 1.548(16) . ?
P3 F3B 1.593(3) . ?
P3 F4A 1.587(19) . ?
P3 F4B 1.597(4) . ?
P3 F5A 1.645(17) . ?
P3 F5B 1.601(3) . ?
P3 F6A 1.568(17) . ?
P3 F6B 1.579(3) . ?

loop_
_geom_angle_atom_site_label_1
_geom_angle_atom_site_label_2
_geom_angle_atom_site_label_3
_geom_angle
_geom_angle_site_symmetry_1
_geom_angle_site_symmetry_3
_geom_angle_publ_flag
P1 Ru1 Cl1 81.68(3) . . ?
P1 Ru1 P2 97.51(3) . . ?
P2 Ru1 Cl1 87.69(3) . . ?
C25 Ru1 Cl1 89.40(9) . . ?
C25 Ru1 P1 135.53(10) . . ?
C25 Ru1 P2 125.71(10) . . ?
C26 Ru1 Cl1 110.51(10) . . ?
C26 Ru1 P1 161.38(9) . . ?
C26 Ru1 P2 97.01(9) . . ?
C26 Ru1 C25 35.49(13) . . ?
C27 Ru1 Cl1 146.15(10) . . ?
C27 Ru1 P1 132.10(10) . . ?
C27 Ru1 P2 89.30(9) . . ?
C27 Ru1 C25 65.49(13) . . ?
C27 Ru1 C26 36.63(14) . . ?
C27 Ru1 C28 36.64(14) . . ?
C27 Ru1 C29 65.34(13) . . ?
C27 Ru1 C30 77.22(13) . . ?
C28 Ru1 Cl1 162.08(10) . . ?
C28 Ru1 P1 98.18(11) . . ?
C28 Ru1 P2 110.02(10) . . ?
C28 Ru1 C25 78.11(13) . . ?
C28 Ru1 C26 65.79(14) . . ?
C28 Ru1 C29 36.94(14) . . ?
C28 Ru1 C30 66.07(14) . . ?
C29 Ru1 Cl1 125.72(10) . . ?
C29 Ru1 P1 85.40(9) . . ?
C29 Ru1 P2 146.40(10) . . ?
C29 Ru1 C25 65.00(13) . . ?
C29 Ru1 C26 76.07(12) . . ?
C29 Ru1 C30 35.83(14) . . ?
C30 Ru1 Cl1 96.27(10) . . ?
C30 Ru1 P1 101.16(10) . . ?
C30 Ru1 P2 161.29(10) . . ?
C30 Ru1 C25 36.46(14) . . ?
C30 Ru1 C26 64.45(12) . . ?
C1 P1 Ru1 109.12(12) . . ?
C1 P1 C6 97.96(16) . . ?
C5 P1 Ru1 119.93(12) . . ?
C5 P1 C1 98.62(16) . . ?
C5 P1 C6 98.36(16) . . ?
C6 P1 Ru1 127.47(11) . . ?
C7 P2 Ru1 110.50(10) . . ?
C7 P2 C13 103.92(15) . . ?
C7 P2 C19 104.83(14) . . ?
C13 P2 Ru1 122.72(10) . . ?
C13 P2 C19 99.23(15) . . ?
C19 P2 Ru1 113.73(10) . . ?
C1 N1 C2 110.8(3) . . ?
C1 N1 C4 109.9(3) . . ?
C4 N1 C2 108.9(3) . . ?
C2 N2 C3 108.1(3) . . ?
C5 N2 C2 111.7(3) . . ?
C5 N2 C3 110.6(3) . . ?
C3 N3 C6 112.0(3) . . ?
C4 N3 C3 108.8(3) . . ?
C4 N3 C6 113.1(3) . . ?
P1 C1 H1A 109.0 . . ?
P1 C1 H1B 109.0 . . ?
N1 C1 P1 112.8(2) . . ?
N1 C1 H1A 109.0 . . ?
N1 C1 H1B 109.0 . . ?
H1A C1 H1B 107.8 . . ?
N1 C2 H2A 108.6 . . ?
N1 C2 H2B 108.6 . . ?
N2 C2 N1 114.5(3) . . ?
N2 C2 H2A 108.6 . . ?
N2 C2 H2B 108.6 . . ?
H2A C2 H2B 107.6 . . ?
N2 C3 H3A 108.8 . . ?
N2 C3 H3B 108.8 . . ?
N3 C3 N2 113.8(3) . . ?
N3 C3 H3A 108.8 . . ?
N3 C3 H3B 108.8 . . ?
H3A C3 H3B 107.7 . . ?
N1 C4 H4A 108.8 . . ?
N1 C4 H4B 108.8 . . ?
N3 C4 N1 113.8(3) . . ?
N3 C4 H4A 108.8 . . ?
N3 C4 H4B 108.8 . . ?
H4A C4 H4B 107.7 . . ?
P1 C5 H5A 109.3 . . ?
P1 C5 H5B 109.3 . . ?
N2 C5 P1 111.8(2) . . ?
N2 C5 H5A 109.3 . . ?
N2 C5 H5B 109.3 . . ?
H5A C5 H5B 107.9 . . ?
P1 C6 H6A 109.6 . . ?
P1 C6 H6B 109.6 . . ?
N3 C6 P1 110.2(2) . . ?
N3 C6 H6A 109.6 . . ?
N3 C6 H6B 109.6 . . ?
H6A C6 H6B 108.1 . . ?
C8 C7 P2 117.9(2) . . ?
C12 C7 P2 122.9(2) . . ?
C12 C7 C8 119.2(3) . . ?
C7 C8 H8 119.6 . . ?
C9 C8 C7 120.8(3) . . ?
C9 C8 H8 119.6 . . ?
C8 C9 H9 120.3 . . ?
C10 C9 C8 119.4(3) . . ?
C10 C9 H9 120.3 . . ?
C9 C10 H10 119.7 . . ?
C11 C10 C9 120.5(3) . . ?
C11 C10 H10 119.7 . . ?
C10 C11 H11 119.8 . . ?
C10 C11 C12 120.4(3) . . ?
C12 C11 H11 119.8 . . ?
C7 C12 C11 119.7(3) . . ?
C7 C12 H12 120.2 . . ?
C11 C12 H12 120.2 . . ?
C14 C13 P2 123.2(3) . . ?
C14 C13 C18 119.0(3) . . ?
C18 C13 P2 117.8(2) . . ?
C13 C14 H14 120.0 . . ?
C15 C14 C13 120.1(3) . . ?
C15 C14 H14 120.0 . . ?
C14 C15 H15 119.9 . . ?
C16 C15 C14 120.2(3) . . ?
C16 C15 H15 119.9 . . ?
C15 C16 H16 120.0 . . ?
C17 C16 C15 120.0(3) . . ?
C17 C16 H16 120.0 . . ?
C16 C17 H17 119.9 . . ?
C16 C17 C18 120.2(3) . . ?
C18 C17 H17 119.9 . . ?
C13 C18 H18 119.8 . . ?
C17 C18 C13 120.4(3) . . ?
C17 C18 H18 119.8 . . ?
C20 C19 P2 122.5(2) . . ?
C20 C19 C24 118.7(3) . . ?
C24 C19 P2 118.9(3) . . ?
C19 C20 H20 119.6 . . ?
C19 C20 C21 120.7(3) . . ?
C21 C20 H20 119.6 . . ?
C20 C21 H21 120.1 . . ?
C22 C21 C20 119.9(3) . . ?
C22 C21 H21 120.1 . . ?
C21 C22 H22 120.0 . . ?
C21 C22 C23 120.0(3) . . ?
C23 C22 H22 120.0 . . ?
C22 C23 H23 120.2 . . ?
C24 C23 C22 119.7(3) . . ?
C24 C23 H23 120.2 . . ?
C19 C24 H24 119.5 . . ?
C23 C24 C19 121.0(3) . . ?
C23 C24 H24 119.5 . . ?
C26 C25 Ru1 71.5(2) . . ?
C26 C25 C30 118.1(3) . . ?
C26 C25 C31 121.1(4) . . ?
C30 C25 Ru1 70.18(19) . . ?
C30 C25 C31 120.8(4) . . ?
C31 C25 Ru1 129.2(3) . . ?
Ru1 C26 H26 130.5 . . ?
C25 C26 Ru1 73.0(2) . . ?
C25 C26 H26 119.4 . . ?
C25 C26 C27 121.1(3) . . ?
C27 C26 Ru1 69.74(19) . . ?
C27 C26 H26 119.4 . . ?
Ru1 C27 H27 126.8 . . ?
C26 C27 Ru1 73.64(19) . . ?
C26 C27 H27 119.6 . . ?
C28 C27 Ru1 71.9(2) . . ?
C28 C27 C26 120.8(3) . . ?
C28 C27 H27 119.6 . . ?
Ru1 C28 H28 127.5 . . ?
C27 C28 Ru1 71.43(19) . . ?
C27 C28 H28 121.2 . . ?
C27 C28 C29 117.6(3) . . ?
C29 C28 Ru1 71.77(19) . . ?
C29 C28 H28 121.2 . . ?
Ru1 C29 H29 129.5 . . ?
C28 C29 Ru1 71.28(19) . . ?
C28 C29 H29 119.1 . . ?
C30 C29 Ru1 72.7(2) . . ?
C30 C29 C28 121.9(3) . . ?
C30 C29 H29 119.1 . . ?
Ru1 C30 H30 127.5 . . ?
C25 C30 Ru1 73.4(2) . . ?
C25 C30 H30 119.7 . . ?
C29 C30 Ru1 71.4(2) . . ?
C29 C30 C25 120.5(3) . . ?
C29 C30 H30 119.7 . . ?
C25 C31 H31A 109.5 . . ?
C25 C31 H31B 109.5 . . ?
C25 C31 H31C 109.5 . . ?
H31A C31 H31B 109.5 . . ?
H31A C31 H31C 109.5 . . ?
H31B C31 H31C 109.5 . . ?
F1A P3 F2A 79.9(15) . . ?
F1A P3 F4A 85(2) . . ?
F1A P3 F5A 90.3(14) . . ?
F1A P3 F6A 93.0(16) . . ?
F1B P3 F2B 92.4(3) . . ?
F1B P3 F3B 177.6(3) . . ?
F1B P3 F4B 92.0(3) . . ?
F1B P3 F5B 90.8(2) . . ?
F1B P3 F6B 89.1(2) . . ?
F2A P3 F4A 162(2) . . ?
F2A P3 F5A 84.8(15) . . ?
F2B P3 F3B 88.7(2) . . ?
F2B P3 F4B 175.7(3) . . ?
F2B P3 F5B 89.1(2) . . ?
F3A P3 F1A 162.4(17) . . ?
F3A P3 F2A 93.0(15) . . ?
F3A P3 F4A 99(2) . . ?
F3A P3 F5A 72.9(15) . . ?
F3A P3 F6A 104.2(17) . . ?
F3B P3 F4B 86.9(3) . . ?
F3B P3 F5B 87.1(2) . . ?
F4A P3 F5A 85.0(17) . . ?
F4B P3 F5B 90.8(2) . . ?
F6A P3 F2A 101.0(16) . . ?
F6A P3 F4A 89.9(17) . . ?
F6A P3 F5A 173.7(14) . . ?
F6B P3 F2B 89.6(2) . . ?
F6B P3 F3B 93.0(3) . . ?
F6B P3 F4B 90.5(2) . . ?
F6B P3 F5B 178.7(2) . . ?

loop_
_geom_torsion_atom_site_label_1
_geom_torsion_atom_site_label_2
_geom_torsion_atom_site_label_3
_geom_torsion_atom_site_label_4
_geom_torsion
_geom_torsion_site_symmetry_1
_geom_torsion_site_symmetry_2
_geom_torsion_site_symmetry_3
_geom_torsion_site_symmetry_4
_geom_torsion_publ_flag
Ru1 P1 C1 N1 174.7(2) . . . . ?
Ru1 P1 C5 N2 -166.5(2) . . . . ?
Ru1 P1 C6 N3 170.87(16) . . . . ?
Ru1 P2 C7 C8 -63.4(3) . . . . ?
Ru1 P2 C7 C12 113.7(3) . . . . ?
Ru1 P2 C13 C14 109.8(3) . . . . ?
Ru1 P2 C13 C18 -72.1(3) . . . . ?
Ru1 P2 C19 C20 3.9(3) . . . . ?
Ru1 P2 C19 C24 -176.8(2) . . . . ?
Ru1 C25 C26 C27 52.6(3) . . . . ?
Ru1 C25 C30 C29 -55.8(3) . . . . ?
Ru1 C26 C27 C28 56.5(3) . . . . ?
Ru1 C27 C28 C29 56.8(3) . . . . ?
Ru1 C28 C29 C30 54.6(3) . . . . ?
Ru1 C29 C30 C25 56.7(3) . . . . ?
P2 C7 C8 C9 -179.4(3) . . . . ?
P2 C7 C12 C11 -179.1(3) . . . . ?
P2 C13 C14 C15 178.0(3) . . . . ?
P2 C13 C18 C17 -176.9(3) . . . . ?
P2 C19 C20 C21 -178.1(3) . . . . ?
P2 C19 C24 C23 178.1(3) . . . . ?
C1 P1 C5 N2 -48.5(3) . . . . ?
C1 P1 C6 N3 49.3(3) . . . . ?
C1 N1 C2 N2 66.9(4) . . . . ?
C1 N1 C4 N3 -66.9(4) . . . . ?
C2 N1 C1 P1 -59.3(3) . . . . ?
C2 N1 C4 N3 54.7(4) . . . . ?
C2 N2 C3 N3 -55.4(4) . . . . ?
C2 N2 C5 P1 60.0(3) . . . . ?
C3 N2 C2 N1 54.1(4) . . . . ?
C3 N2 C5 P1 -60.6(3) . . . . ?
C3 N3 C4 N1 -56.2(4) . . . . ?
C3 N3 C6 P1 62.1(3) . . . . ?
C4 N1 C1 P1 61.0(3) . . . . ?
C4 N1 C2 N2 -54.1(4) . . . . ?
C4 N3 C3 N2 56.7(4) . . . . ?
C4 N3 C6 P1 -61.2(3) . . . . ?
C5 P1 C1 N1 48.8(3) . . . . ?
C5 P1 C6 N3 -50.7(3) . . . . ?
C5 N2 C2 N1 -67.8(4) . . . . ?
C5 N2 C3 N3 67.2(4) . . . . ?
C6 P1 C1 N1 -51.0(3) . . . . ?
C6 P1 C5 N2 50.9(3) . . . . ?
C6 N3 C3 N2 -69.1(3) . . . . ?
C6 N3 C4 N1 68.9(4) . . . . ?
C7 P2 C13 C14 -16.2(3) . . . . ?
C7 P2 C13 C18 161.9(2) . . . . ?
C7 P2 C19 C20 124.6(3) . . . . ?
C7 P2 C19 C24 -56.0(3) . . . . ?
C7 C8 C9 C10 -2.5(6) . . . . ?
C8 C7 C12 C11 -2.0(5) . . . . ?
C8 C9 C10 C11 0.1(6) . . . . ?
C9 C10 C11 C12 1.2(6) . . . . ?
C10 C11 C12 C7 -0.3(6) . . . . ?
C12 C7 C8 C9 3.4(5) . . . . ?
C13 P2 C7 C8 70.0(3) . . . . ?
C13 P2 C7 C12 -112.9(3) . . . . ?
C13 P2 C19 C20 -128.2(3) . . . . ?
C13 P2 C19 C24 51.2(3) . . . . ?
C13 C14 C15 C16 -2.1(5) . . . . ?
C14 C13 C18 C17 1.4(5) . . . . ?
C14 C15 C16 C17 3.1(5) . . . . ?
C15 C16 C17 C18 -1.8(5) . . . . ?
C16 C17 C18 C13 -0.4(5) . . . . ?
C18 C13 C14 C15 -0.1(5) . . . . ?
C19 P2 C7 C8 173.7(3) . . . . ?
C19 P2 C7 C12 -9.2(3) . . . . ?
C19 P2 C13 C14 -124.2(3) . . . . ?
C19 P2 C13 C18 54.0(3) . . . . ?
C19 C20 C21 C22 -0.6(6) . . . . ?
C20 C19 C24 C23 -2.5(5) . . . . ?
C20 C21 C22 C23 -1.5(6) . . . . ?
C21 C22 C23 C24 1.6(6) . . . . ?
C22 C23 C24 C19 0.4(6) . . . . ?
C24 C19 C20 C21 2.5(5) . . . . ?
C25 C26 C27 Ru1 -54.1(3) . . . . ?
C25 C26 C27 C28 2.4(5) . . . . ?
C26 C25 C30 Ru1 54.9(3) . . . . ?
C26 C25 C30 C29 -0.9(5) . . . . ?
C26 C27 C28 Ru1 -57.4(3) . . . . ?
C26 C27 C28 C29 -0.6(5) . . . . ?
C27 C28 C29 Ru1 -56.6(3) . . . . ?
C27 C28 C29 C30 -2.0(5) . . . . ?
C28 C29 C30 Ru1 -53.9(3) . . . . ?
C28 C29 C30 C25 2.8(5) . . . . ?
C30 C25 C26 Ru1 -54.3(3) . . . . ?
C30 C25 C26 C27 -1.7(5) . . . . ?
C31 C25 C26 Ru1 125.2(3) . . . . ?
C31 C25 C26 C27 177.9(3) . . . . ?
C31 C25 C30 Ru1 -124.6(3) . . . . ?
C31 C25 C30 C29 179.6(3) . . . . ?

_shelx_res_file                  
;
TITL jr-iii-188.res in P2(1)2(1)2(1)
    jr-iii-188.res
    created by SHELXL-2018/3 at 16:09:06 on 17-Aug-2022
CELL 1.54184 9.300918 10.67827 32.09354 90 90 90
ZERR 4 0.00008 0.000081 0.000232 0 0 0
LATT -1
SYMM 0.5-X,-Y,0.5+Z
SYMM -X,0.5+Y,0.5-Z
SYMM 0.5+X,0.5-Y,-Z
SFAC C H Cl F N P Ru
UNIT 124 140 4 24 12 12 4
SIMU 0.005 0.01 2 P3 F1A F2A F3A F4A F5A F6A
SADI F3B F4B F1B F2B F2B F3B
SADI P3 F1A P3 F1B P3 F5A P3 F5B P3 F3A P3 F3B P3 F6A P3 F6B P3 F2A P3 F2B =
 P3 F4A P3 F4B
SADI F3B F5B F1B F6B F6B F3B
SIMU 0.005 0.01 2 P3 > F6B

L.S. 50
PLAN  20
SIZE 0.05 0.08 0.09
TEMP -133.15
CONF
MORE -1
BOND $H
fmap 2
acta
TWIN -1 0 0 0 -1 0 0 0 -1 2
OMIT -4 6 33
REM <olex2.extras>
REM <HklSrc "%.\\JR-III-188.hkl">
REM </olex2.extras>

WGHT    0.025500    1.601200
BASF   0.14290
FVAR       0.20786   0.12155
RU1   7    0.659355    0.474078    0.647984    11.00000    0.01744    0.01548 =
         0.01276    0.00028   -0.00156    0.00020
CL1   3    0.559032    0.278905    0.624764    11.00000    0.02763    0.01583 =
         0.02605   -0.00204   -0.00269   -0.00059
P1    6    0.445608    0.482271    0.684382    11.00000    0.01794    0.01666 =
         0.01367    0.00119   -0.00109   -0.00087
P2    6    0.576298    0.562887    0.586025    11.00000    0.02085    0.01509 =
         0.01285   -0.00081   -0.00101    0.00012
N1    5    0.320005    0.366251    0.752559    11.00000    0.02507    0.03134 =
         0.01983    0.01095    0.00359   -0.00164
N2    5    0.282673    0.594839    0.745450    11.00000    0.02703    0.02862 =
         0.02169   -0.00258    0.00580   -0.00129
N3    5    0.158767    0.447949    0.698373    11.00000    0.01945    0.02973 =
         0.02047    0.00301    0.00131   -0.00328
C1    1    0.446760    0.360246    0.725296    11.00000    0.02199    0.02396 =
         0.02246    0.00614   -0.00002    0.00033
AFIX  23
H1A   2    0.450524    0.276790    0.711905    11.00000   -1.20000
H1B   2    0.534544    0.369887    0.742444    11.00000   -1.20000
AFIX   0
C2    1    0.311123    0.488654    0.773504    11.00000    0.02600    0.04163 =
         0.01660    0.00185    0.00267   -0.00230
AFIX  23
H2A   2    0.233842    0.485031    0.794682    11.00000   -1.20000
H2B   2    0.402777    0.504174    0.788315    11.00000   -1.20000
AFIX   0
C3    1    0.151477    0.566266    0.721178    11.00000    0.02093    0.03276 =
         0.02739    0.00252    0.00256    0.00295
AFIX  23
H3A   2    0.068328    0.563451    0.740413    11.00000   -1.20000
H3B   2    0.134422    0.635018    0.701082    11.00000   -1.20000
AFIX   0
C4    1    0.188604    0.346967    0.727878    11.00000    0.02639    0.03141 =
         0.02607    0.00628    0.00210   -0.00849
AFIX  23
H4A   2    0.197575    0.267341    0.712293    11.00000   -1.20000
H4B   2    0.105919    0.338678    0.747107    11.00000   -1.20000
AFIX   0
C5    1    0.404758    0.618979    0.717480    11.00000    0.02591    0.02241 =
         0.02209   -0.00461    0.00334   -0.00229
AFIX  23
H5A   2    0.490555    0.640257    0.734308    11.00000   -1.20000
H5B   2    0.382245    0.691773    0.699525    11.00000   -1.20000
AFIX   0
C6    1    0.262037    0.453333    0.663993    11.00000    0.01921    0.03105 =
         0.01686    0.00243   -0.00029   -0.00172
AFIX  23
H6A   2    0.234796    0.521291    0.644552    11.00000   -1.20000
H6B   2    0.260403    0.373270    0.648446    11.00000   -1.20000
AFIX   0
C7    1    0.625205    0.729024    0.583395    11.00000    0.02103    0.01739 =
         0.01675    0.00064   -0.00347   -0.00117
C8    1    0.567223    0.809284    0.613205    11.00000    0.03075    0.02316 =
         0.01981    0.00010   -0.00029   -0.00056
AFIX  43
H8    2    0.505316    0.776702    0.634105    11.00000   -1.20000
AFIX   0
C9    1    0.598859    0.936298    0.612723    11.00000    0.04029    0.02212 =
         0.02133   -0.00385   -0.00195    0.00215
AFIX  43
H9    2    0.555959    0.990994    0.632484    11.00000   -1.20000
AFIX   0
C10   1    0.693227    0.982480    0.583274    11.00000    0.04055    0.01868 =
         0.03582   -0.00169   -0.00370   -0.00608
AFIX  43
H10   2    0.715354    1.069323    0.582850    11.00000   -1.20000
AFIX   0
C11   1    0.755492    0.903657    0.554525    11.00000    0.03584    0.02524 =
         0.02957    0.00403    0.00394   -0.00793
AFIX  43
H11   2    0.821730    0.936144    0.534754    11.00000   -1.20000
AFIX   0
C12   1    0.721901    0.776485    0.554262    11.00000    0.02950    0.02185 =
         0.01907   -0.00076    0.00106   -0.00025
AFIX  43
H12   2    0.764756    0.722411    0.534305    11.00000   -1.20000
AFIX   0
C13   1    0.385895    0.560427    0.570735    11.00000    0.02282    0.02087 =
         0.01271    0.00204   -0.00044    0.00120
C14   1    0.299438    0.666982    0.570145    11.00000    0.02617    0.02002 =
         0.01988    0.00339    0.00037    0.00102
AFIX  43
H14   2    0.337636    0.745336    0.578748    11.00000   -1.20000
AFIX   0
C15   1    0.157141    0.658752    0.556963    11.00000    0.02663    0.02627 =
         0.02585    0.00783    0.00266    0.00409
AFIX  43
H15   2    0.097535    0.730983    0.557470    11.00000   -1.20000
AFIX   0
C16   1    0.102337    0.545932    0.543150    11.00000    0.02075    0.03808 =
         0.02586    0.00676   -0.00365   -0.00117
AFIX  43
H16   2    0.006638    0.541568    0.532907    11.00000   -1.20000
AFIX   0
C17   1    0.186353    0.439719    0.544216    11.00000    0.02804    0.02818 =
         0.02547   -0.00109   -0.00283   -0.00525
AFIX  43
H17   2    0.147524    0.361757    0.535457    11.00000   -1.20000
AFIX   0
C18   1    0.327438    0.446259    0.558036    11.00000    0.02622    0.02025 =
         0.02221   -0.00222   -0.00297    0.00064
AFIX  43
H18   2    0.384629    0.372589    0.558864    11.00000   -1.20000
AFIX   0
C19   1    0.655375    0.492985    0.538977    11.00000    0.02361    0.02002 =
         0.01628   -0.00240    0.00117   -0.00152
C20   1    0.748522    0.391778    0.540555    11.00000    0.02743    0.02262 =
         0.01923   -0.00414   -0.00086   -0.00094
AFIX  43
H20   2    0.771021    0.354748    0.566669    11.00000   -1.20000
AFIX   0
C21   1    0.809582    0.343704    0.504235    11.00000    0.03329    0.02606 =
         0.02987   -0.00945    0.00065    0.00322
AFIX  43
H21   2    0.873967    0.274778    0.505689    11.00000   -1.20000
AFIX   0
C22   1    0.776172    0.396656    0.466012    11.00000    0.04841    0.03040 =
         0.02232   -0.01046    0.00860   -0.00148
AFIX  43
H22   2    0.819452    0.365315    0.441311    11.00000   -1.20000
AFIX   0
C23   1    0.679475    0.495486    0.463814    11.00000    0.05606    0.02780 =
         0.01782   -0.00172    0.00397    0.00018
AFIX  43
H23   2    0.654602    0.530557    0.437582    11.00000   -1.20000
AFIX   0
C24   1    0.619327    0.542798    0.500126    11.00000    0.04129    0.02172 =
         0.01855   -0.00176    0.00100    0.00178
AFIX  43
H24   2    0.552674    0.610038    0.498527    11.00000   -1.20000
AFIX   0
C25   1    0.877062    0.376860    0.657027    11.00000    0.01647    0.02927 =
         0.04098   -0.00356   -0.00987    0.00558
C26   1    0.897926    0.483423    0.632762    11.00000    0.01691    0.04241 =
         0.02380   -0.00349   -0.00632    0.00011
AFIX  43
H26   2    0.946575    0.476386    0.606840    11.00000   -1.20000
AFIX   0
C27   1    0.847929    0.601940    0.646050    11.00000    0.02092    0.02971 =
         0.03041    0.00932   -0.00925   -0.00861
AFIX  43
H27   2    0.860086    0.672738    0.628475    11.00000   -1.20000
AFIX   0
C28   1    0.780744    0.616189    0.684789    11.00000    0.02417    0.02620 =
         0.03238   -0.01300   -0.01332   -0.00101
AFIX  43
H28   2    0.747686    0.695679    0.694005    11.00000   -1.20000
AFIX   0
C29   1    0.763851    0.507894    0.709724    11.00000    0.02005    0.04834 =
         0.01442   -0.00271   -0.00476   -0.00726
AFIX  43
H29   2    0.721413    0.515757    0.736522    11.00000   -1.20000
AFIX   0
C30   1    0.807312    0.391104    0.696205    11.00000    0.02000    0.03293 =
         0.02757    0.01282   -0.00869   -0.00435
AFIX  43
H30   2    0.790517    0.319724    0.713189    11.00000   -1.20000
AFIX   0
C31   1    0.925566    0.250450    0.642241    11.00000    0.03670    0.04018 =
         0.08288   -0.01988   -0.02212    0.01920
AFIX 137
H31A  2    0.845245    0.191272    0.643940    11.00000   -1.50000
H31B  2    1.004748    0.220917    0.659828    11.00000   -1.50000
H31C  2    0.958390    0.256586    0.613297    11.00000   -1.50000
AFIX   0

P3    6    0.665165    0.556789    0.329739    11.00000    0.03964    0.03542 =
         0.02005   -0.00261    0.00025   -0.00889
PART 1
F1A   4    0.660206    0.462777    0.366720    21.00000    0.06612    0.06977 =
         0.03044   -0.00540    0.00538   -0.01505
PART 2
F1B   4    0.727787    0.467984    0.364010   -21.00000    0.08751    0.10781 =
         0.04128    0.02882   -0.00136    0.02445
PART 1
F2A   4    0.772147    0.622628    0.360729    21.00000    0.06198    0.07614 =
         0.04290   -0.01410   -0.00495   -0.01828
PART 2
F2B   4    0.702513    0.678811    0.356088   -21.00000    0.07516    0.06533 =
         0.04735   -0.02910   -0.00400   -0.02554
PART 1
F3A   4    0.717885    0.634884    0.292075    21.00000    0.07217    0.06011 =
         0.04335   -0.00038   -0.00250   -0.01859
PART 2
F3B   4    0.606414    0.645127    0.293526   -21.00000    0.09723    0.04178 =
         0.05667    0.00730   -0.03501   -0.00134
PART 1
F4A   4    0.579529    0.451858    0.305010    21.00000    0.05057    0.05218 =
         0.03888   -0.01930    0.00312   -0.00425
PART 2
F4B   4    0.622816    0.441187    0.300645   -21.00000    0.08117    0.03470 =
         0.04002   -0.01027    0.01932   -0.02156
PART 1
F5A   4    0.809861    0.487213    0.311452    21.00000    0.06233    0.07233 =
         0.04291    0.00695    0.00112   -0.01255
PART 2
F5B   4    0.819397    0.566527    0.307857   -21.00000    0.04889    0.09731 =
         0.04141   -0.00630    0.01406   -0.02270
PART 1
F6A   4    0.519346    0.619785    0.342426    21.00000    0.06676    0.05901 =
         0.06068   -0.01674    0.01009    0.00062
PART 2
F6B   4    0.513998    0.549788    0.351993   -21.00000    0.05231    0.07638 =
         0.08373   -0.03116    0.03307   -0.01630
HKLF 4


REM  jr-iii-188.res in P2(1)2(1)2(1)
REM wR2 = 0.0517, GooF = S = 1.038, Restrained GooF = 1.108 for all data
REM R1 = 0.0215 for 6374 Fo > 4sig(Fo) and 0.0226 for all 6575 data
REM 463 parameters refined using 240 restraints

END

WGHT      0.0255      1.6012

REM Highest difference peak  0.638,  deepest hole -0.346,  1-sigma level  0.053
Q1    1   0.8314  0.4760  0.6493  11.00000  0.05    0.64
Q2    1   0.5413  0.6553  0.3158  11.00000  0.05    0.41
Q3    1   0.7693  0.5246  0.3355  11.00000  0.05    0.38
Q4    1   0.7844  0.5365  0.3739  11.00000  0.05    0.37
Q5    1   0.7039  0.4286  0.3168  11.00000  0.05    0.34
Q6    1   0.5886  0.5535  0.2981  11.00000  0.05    0.28
Q7    1   0.5641  0.4989  0.3707  11.00000  0.05    0.28
Q8    1   0.6571  0.4804  0.6143  11.00000  0.05    0.27
Q9    1   0.6558  0.4848  0.6799  11.00000  0.05    0.26
Q10   1   0.5845  0.4765  0.6809  11.00000  0.05    0.26
Q11   1   0.5181  0.4771  0.6497  11.00000  0.05    0.25
Q12   1   0.3407  0.5920  0.7279  11.00000  0.05    0.25
Q13   1   0.5854  0.6841  0.3491  11.00000  0.05    0.23
Q14   1   0.5969  0.5346  0.6126  11.00000  0.05    0.22
Q15   1   0.5595  0.4651  0.6174  11.00000  0.05    0.22
Q16   1   0.4233  0.5571  0.7026  11.00000  0.05    0.21
Q17   1   0.6397  0.3614  0.6477  11.00000  0.05    0.21
Q18   1   0.5913  0.6441  0.5864  11.00000  0.05    0.20
Q19   1   0.6403  0.6528  0.2900  11.00000  0.05    0.20
Q20   1   0.6127  0.6849  0.3242  11.00000  0.05    0.20
;
_shelx_res_checksum              66677
_olex2_submission_special_instructions 'No special instructions were received'
_oxdiff_exptl_absorpt_empirical_details 
;
Empirical correction (ABSPACK) includes:
- Absorption correction using spherical harmonics
- Frame scaling
- Detector area scaling
- B-factor correction
;
_oxdiff_exptl_absorpt_empirical_full_max 1.197
_oxdiff_exptl_absorpt_empirical_full_min 0.846
loop_
_twin_individual_id
_twin_individual_mass_fraction_refined
1 0.857(7)
2 0.143(7)

####################################################################### 
# 
# This file contains crystal structure data downloaded from the 
# Cambridge Structural Database (CSD) hosted by the Cambridge 
# Crystallographic Data Centre (CCDC).
# 
# Full information about CCDC data access policies and citation 
# guidelines are available at http://www.ccdc.cam.ac.uk/access/V1 
# 
# Audit and citation data items may have been added by the CCDC. 
# Please retain this information to preserve the provenance of 
# this file and to allow appropriate attribution of the data. 
# 
#######################################################################

data_jr-iii-185-sbf6
_database_code_depnum_ccdc_archive 'CCDC 2210245'
loop_
_audit_author_name
_audit_author_address
'Rosario Scopelliti'
;EPFL
Switzerland
;
_audit_update_record             
;
2022-09-29 deposited with the CCDC.	2023-07-28 downloaded from the CCDC.
;
_audit_creation_date             2022-06-08
_audit_creation_method           
;
Olex2 1.5
(compiled 2022.04.07 svn.rca3783a0 for OlexSys, GUI svn.r6498)
;
_shelx_SHELXL_version_number     2018/3
_chemical_name_common            ?
_chemical_name_systematic        ?
_chemical_formula_moiety         'C43 H38 Cl P2 Ru, F6 Sb'
_chemical_formula_sum            'C43 H38 Cl F6 P2 Ru Sb'
_chemical_formula_weight         988.94
_chemical_melting_point          ?
_chemical_oxdiff_formula         'C43 H38 F6 P2 Cl1 Sb1 Ru1'
loop_
_atom_type_symbol
_atom_type_description
_atom_type_scat_dispersion_real
_atom_type_scat_dispersion_imag
_atom_type_scat_source
C C 0.0033 0.0016 'International Tables Vol C Tables 4.2.6.8 and 6.1.1.4'
H H 0.0000 0.0000 'International Tables Vol C Tables 4.2.6.8 and 6.1.1.4'
Cl Cl 0.1484 0.1585 'International Tables Vol C Tables 4.2.6.8 and 6.1.1.4'
F F 0.0171 0.0103 'International Tables Vol C Tables 4.2.6.8 and 6.1.1.4'
P P 0.1023 0.0942 'International Tables Vol C Tables 4.2.6.8 and 6.1.1.4'
Ru Ru -1.2594 0.8363 'International Tables Vol C Tables 4.2.6.8 and 6.1.1.4'
Sb Sb -0.5866 1.5461 'International Tables Vol C Tables 4.2.6.8 and 6.1.1.4'

_shelx_space_group_comment       
;
The symmetry employed for this shelxl refinement is uniquely defined
by the following loop, which should always be used as a source of
symmetry information in preference to the above space-group names.
They are only intended as comments.
;
_space_group_crystal_system      monoclinic
_space_group_IT_number           14
_space_group_name_H-M_alt        'P 1 21/c 1'
_space_group_name_Hall           '-P 2ybc'
loop_
_space_group_symop_operation_xyz
'x, y, z'
'-x, y+1/2, -z+1/2'
'-x, -y, -z'
'x, -y-1/2, z-1/2'

_cell_length_a                   12.3243(4)
_cell_length_b                   10.3143(3)
_cell_length_c                   30.4650(9)
_cell_angle_alpha                90
_cell_angle_beta                 99.752(3)
_cell_angle_gamma                90
_cell_volume                     3816.6(2)
_cell_formula_units_Z            4
_cell_measurement_reflns_used    8869
_cell_measurement_temperature    140.00(10)
_cell_measurement_theta_max      29.2430
_cell_measurement_theta_min      3.3920
_shelx_estimated_absorpt_T_max   0.930
_shelx_estimated_absorpt_T_min   0.791
_exptl_absorpt_coefficient_mu    1.319
_exptl_absorpt_correction_T_max  1.000
_exptl_absorpt_correction_T_min  0.807
_exptl_absorpt_correction_type   gaussian
_exptl_absorpt_process_details   
;
CrysAlisPro 1.171.42.58a (Rigaku Oxford Diffraction, 2022)
Numerical absorption correction based on gaussian integration over
a multifaceted crystal model
Empirical absorption correction using spherical harmonics,
implemented in SCALE3 ABSPACK scaling algorithm.
;
_exptl_absorpt_special_details   ?
_exptl_crystal_colour            'clear intense orange'
_exptl_crystal_density_diffrn    1.721
_exptl_crystal_density_meas      ?
_exptl_crystal_density_method    ?
_exptl_crystal_description       prism
_exptl_crystal_F_000             1968
loop_
_exptl_crystal_face_index_h
_exptl_crystal_face_index_k
_exptl_crystal_face_index_l
_exptl_crystal_face_perp_dist
0 0 -1 0.0347
0 0 1 0.0212
-1 2 0 0.0447
-1 2 -1 0.0469
1 0 0 0.0655
-1 0 0 0.0775
-1 -2 -1 0.0903
1 -1 -1 0.0787
0 2 1 0.0505
-1 0 2 0.0579
-1 -2 2 0.0929
1 -1 -2 0.0741
-1 1 1 0.0360
-9 10 24 0.0272
0 -2 -1 0.0769
-7 0 42 0.0337
0 1 -2 0.0538
1 -13 19 0.0715

_exptl_crystal_size_max          0.187
_exptl_crystal_size_mid          0.124
_exptl_crystal_size_min          0.056
loop_
_exptl_oxdiff_crystal_face_indexfrac_h
_exptl_oxdiff_crystal_face_indexfrac_k
_exptl_oxdiff_crystal_face_indexfrac_l
_exptl_oxdiff_crystal_face_x
_exptl_oxdiff_crystal_face_y
_exptl_oxdiff_crystal_face_z
-0.0000 0.0000 -1.0000 -0.0231 -0.0026 0.0040
0.0000 -0.0000 1.0000 0.0231 0.0026 -0.0040
-1.0000 2.0000 0.0001 -0.0356 0.0031 -0.1451
-1.0000 2.0000 -0.9999 -0.0587 0.0005 -0.1410
1.0000 0.0000 0.0000 0.0190 -0.0523 0.0177
-1.0000 -0.0000 -0.0000 -0.0190 0.0523 -0.0177
-1.0000 -2.0000 -1.0001 -0.0255 0.0989 0.1136
1.0000 -1.0000 -1.0000 0.0041 -0.0303 0.0854
-0.0000 2.0000 1.0001 0.0065 -0.0466 -0.1313
-1.0000 -0.0000 2.0000 0.0273 0.0574 -0.0258
-1.0000 -2.0000 1.9999 0.0439 0.1066 0.1015
1.0000 -1.0000 -2.0000 -0.0190 -0.0328 0.0894
-1.0000 1.0000 1.0000 -0.0041 0.0303 -0.0854
-9.3399 10.2313 23.5711 0.2833 0.2974 -0.9118
0.0000 -2.0000 -1.0001 -0.0065 0.0466 0.1313
-6.7055 0.0605 41.8478 0.8407 0.4568 -0.2910
-0.0000 1.0000 -2.0000 -0.0546 -0.0297 -0.0556
1.0938 -12.8988 18.9270 0.5659 0.3087 0.7645

_exptl_transmission_factor_max   ?
_exptl_transmission_factor_min   ?
_diffrn_reflns_av_R_equivalents  0.0827
_diffrn_reflns_av_unetI/netI     0.0974
_diffrn_reflns_Laue_measured_fraction_full 0.999
_diffrn_reflns_Laue_measured_fraction_max 0.859
_diffrn_reflns_limit_h_max       16
_diffrn_reflns_limit_h_min       -14
_diffrn_reflns_limit_k_max       10
_diffrn_reflns_limit_k_min       -13
_diffrn_reflns_limit_l_max       41
_diffrn_reflns_limit_l_min       -41
_diffrn_reflns_number            28482
_diffrn_reflns_point_group_measured_fraction_full 0.999
_diffrn_reflns_point_group_measured_fraction_max 0.859
_diffrn_reflns_theta_full        25.242
_diffrn_reflns_theta_max         29.599
_diffrn_reflns_theta_min         2.749
_diffrn_ambient_environment      N~2~
_diffrn_ambient_temperature      140.00(10)
_diffrn_detector                 'CCD plate'
_diffrn_detector_area_resol_mean 5.2817
_diffrn_detector_type            AtlasS2
_diffrn_measured_fraction_theta_full 0.999
_diffrn_measured_fraction_theta_max 0.859
_diffrn_measurement_details      
;
List of Runs (angles in degrees, time in seconds):

  # Type    Start    End  Width  t~exp~   \w     \q     \k     \f   Frames
#--------------------------------------------------------------------------
  1  \w    -40.00  32.00   1.00   20.00    --  -11.81  29.00 -28.00   72
  2  \w    -44.00 -18.00   1.00   20.00    --  -11.81 -29.00 170.00   26
  3  \w     39.00  96.00   1.00   20.00    --   11.50 178.00 150.00   57
  4  \w     40.00  67.00   1.00   20.00    --   11.50 178.00  30.00   27
  5  \w    -24.00  21.00   1.00   20.00    --  -11.81  77.00-150.00   45
  6  \w    -40.00  21.00   1.00   20.00    --  -11.81  77.00   0.00   61
;
_diffrn_measurement_device       'four-circle diffractometer'
_diffrn_measurement_device_type  'SuperNova, Dual, Cu at home/near, AtlasS2'
_diffrn_measurement_method       '\w scans'
_diffrn_orient_matrix_type       
'CrysAlisPro convention (1999,Acta A55,543-557)'
_diffrn_orient_matrix_UB_11      0.0189690000
_diffrn_orient_matrix_UB_12      -0.0083088000
_diffrn_orient_matrix_UB_13      0.0231399000
_diffrn_orient_matrix_UB_21      -0.0523082000
_diffrn_orient_matrix_UB_22      -0.0245995000
_diffrn_orient_matrix_UB_23      0.0025689000
_diffrn_orient_matrix_UB_31      0.0177449000
_diffrn_orient_matrix_UB_32      -0.0636599000
_diffrn_orient_matrix_UB_33      -0.0040177000
_diffrn_radiation_monochromator  mirror
_diffrn_radiation_probe          x-ray
_diffrn_radiation_type           'Mo K\a'
_diffrn_radiation_wavelength     0.71073
_diffrn_source                   'micro-focus sealed X-ray tube'
_diffrn_source_type              'SuperNova (Mo) X-ray Source'
_reflns_Friedel_coverage         0.000
_reflns_Friedel_fraction_full    .
_reflns_Friedel_fraction_max     .
_reflns_number_gt                6469
_reflns_number_total             9225
_reflns_special_details          
;
 Reflections were merged by SHELXL according to the crystal
 class for the calculation of statistics and refinement.
 
 _reflns_Friedel_fraction is defined as the number of unique
 Friedel pairs measured divided by the number that would be
 possible theoretically, ignoring centric projections and
 systematic absences.
;
_reflns_threshold_expression     'I > 2\s(I)'
_computing_cell_refinement       'CrysAlisPro 1.171.42.58a (Rigaku OD, 2022)'
_computing_data_collection       'CrysAlisPro 1.171.42.58a (Rigaku OD, 2022)'
_computing_data_reduction        'CrysAlisPro 1.171.42.58a (Rigaku OD, 2022)'
_computing_molecular_graphics    'Olex2 1.5 (Dolomanov et al., 2009)'
_computing_publication_material  'Olex2 1.5 (Dolomanov et al., 2009)'
_computing_structure_refinement  'SHELXL 2018/3 (Sheldrick, 2015)'
_computing_structure_solution    'SHELXT  (Sheldrick, 2015)'
_refine_diff_density_max         0.945
_refine_diff_density_min         -1.274
_refine_diff_density_rms         0.131
_refine_ls_extinction_coef       0.00018(6)
_refine_ls_extinction_expression Fc^*^=kFc[1+0.001xFc^2^\l^3^/sin(2\q)]^-1/4^
_refine_ls_extinction_method     'SHELXL-2018/3 (Sheldrick 2018)'
_refine_ls_goodness_of_fit_ref   0.989
_refine_ls_hydrogen_treatment    constr
_refine_ls_matrix_type           full
_refine_ls_number_parameters     553
_refine_ls_number_reflns         9225
_refine_ls_number_restraints     288
_refine_ls_R_factor_all          0.0835
_refine_ls_R_factor_gt           0.0503
_refine_ls_restrained_S_all      0.992
_refine_ls_shift/su_max          0.001
_refine_ls_shift/su_mean         0.000
_refine_ls_structure_factor_coef Fsqd
_refine_ls_weighting_details     
'w=1/[\s^2^(Fo^2^)+(0.0269P)^2^] where P=(Fo^2^+2Fc^2^)/3'
_refine_ls_weighting_scheme      calc
_refine_ls_wR_factor_gt          0.0821
_refine_ls_wR_factor_ref         0.0947
_refine_special_details          ?
_olex2_refinement_description    
;
1. Fixed Uiso
 At 1.2 times of:
  All C(H) groups
 At 1.5 times of:
  All C(H,H,H) groups
2. Uiso/Uaniso restraints and constraints
Sb1 \\sim F1 \\sim F2 \\sim F3 \\sim F4 \\sim F5 \\sim F6 \\sim Sb2 \\sim F7
\\sim F8 \\sim F9 \\sim F10 \\sim F11 \\sim F12: within 2A with sigma of 0.02
and sigma for terminal atoms of 0.04 within 2A
3. Rigid body (RIGU) restrains
 Sb1, F1, F2, F3, F4, F5, F6, Sb2, F7, F8, F9, F10, F11, F12
 with sigma for 1-2 distances of 0.001 and sigma for 1-3 distances of 0.001
4. Others
 Sof(Sb2)=Sof(F7)=Sof(F8)=Sof(F9)=Sof(F10)=Sof(F11)=Sof(F12)=1-FVAR(1)
 Sof(Sb1)=Sof(F1)=Sof(F2)=Sof(F3)=Sof(F4)=Sof(F5)=Sof(F6)=FVAR(1)
5.a Aromatic/amide H refined with riding coordinates:
 C2(H2), C3(H3), C4(H4), C5(H5), C6(H6), C9(H9), C10(H10), C11(H11), C12(H12),
 C13(H13), C15(H15), C16(H16), C17(H17), C18(H18), C19(H19), C21(H21), C22(H22),
  C23(H23), C24(H24), C25(H25), C27(H27), C28(H28), C29(H29), C30(H30),
 C31(H31), C33(H33), C34(H34), C35(H35), C36(H36), C37(H37), C39(H39), C40(H40),
  C41(H41), C42(H42), C43(H43)
5.b Idealised Me refined as rotating group:
 C7(H7A,H7B,H7C)
;
_atom_sites_solution_hydrogens   geom
_atom_sites_solution_primary     dual
_atom_sites_solution_secondary   difmap
loop_
_atom_site_label
_atom_site_type_symbol
_atom_site_fract_x
_atom_site_fract_y
_atom_site_fract_z
_atom_site_U_iso_or_equiv
_atom_site_adp_type
_atom_site_occupancy
_atom_site_site_symmetry_order
_atom_site_calc_flag
_atom_site_refinement_flags_posn
_atom_site_refinement_flags_adp
_atom_site_refinement_flags_occupancy
_atom_site_disorder_assembly
_atom_site_disorder_group
Sb1 Sb 0.30020(11) 0.93931(11) 0.56110(3) 0.0338(2) Uani 0.833(4) 1 d . U P A 1
F1 F 0.4377(3) 0.8740(4) 0.55398(12) 0.0881(16) Uani 0.833(4) 1 d . U P A 1
F2 F 0.3676(3) 1.0424(4) 0.60795(13) 0.0549(11) Uani 0.833(4) 1 d . U P A 1
F3 F 0.2321(4) 0.8372(4) 0.51398(14) 0.0655(13) Uani 0.833(4) 1 d . U P A 1
F4 F 0.1627(4) 1.0051(4) 0.5673(2) 0.0462(12) Uani 0.833(4) 1 d . U P A 1
F5 F 0.3164(3) 1.0725(4) 0.52168(12) 0.0549(10) Uani 0.833(4) 1 d . U P A 1
F6 F 0.2839(5) 0.8059(3) 0.60112(14) 0.0818(14) Uani 0.833(4) 1 d . U P A 1
Sb2 Sb 0.2742(3) 0.8918(8) 0.56382(14) 0.0349(10) Uani 0.167(4) 1 d . U P A 2
F7 F 0.3762(18) 0.963(2) 0.6112(7) 0.072(5) Uani 0.167(4) 1 d . U P A 2
F8 F 0.3617(17) 0.7550(19) 0.5610(6) 0.068(4) Uani 0.167(4) 1 d . U P A 2
F9 F 0.1692(16) 0.8226(19) 0.5178(6) 0.042(4) Uani 0.167(4) 1 d . U P A 2
F10 F 0.190(2) 1.039(3) 0.5646(11) 0.049(4) Uani 0.167(4) 1 d . U P A 2
F11 F 0.3392(16) 0.977(2) 0.5182(6) 0.060(4) Uani 0.167(4) 1 d . U P A 2
F12 F 0.2064(16) 0.8162(16) 0.6060(5) 0.043(3) Uani 0.167(4) 1 d . U P A 2
Ru1 Ru 0.70702(2) 0.50343(3) 0.60390(2) 0.01728(9) Uani 1 1 d . . . . .
Cl1 Cl 0.75230(8) 0.30504(8) 0.64413(3) 0.0228(2) Uani 1 1 d . . . . .
P1 P 0.89167(8) 0.57901(8) 0.62142(3) 0.0179(2) Uani 1 1 d . . . . .
P2 P 0.64630(8) 0.57922(8) 0.66917(3) 0.0165(2) Uani 1 1 d . . . . .
C1 C 0.5962(3) 0.3751(4) 0.55139(13) 0.0274(9) Uani 1 1 d . . . . .
C2 C 0.6948(4) 0.4093(4) 0.53625(12) 0.0285(9) Uani 1 1 d . . . . .
H2 H 0.741210 0.343332 0.527953 0.034 Uiso 1 1 calc R U . . .
C3 C 0.7245(4) 0.5394(4) 0.53342(12) 0.0282(9) Uani 1 1 d . . . . .
H3 H 0.789277 0.561461 0.522063 0.034 Uiso 1 1 calc R U . . .
C4 C 0.6584(3) 0.6389(4) 0.54740(12) 0.0262(9) Uani 1 1 d . . . . .
H4 H 0.677869 0.727460 0.545217 0.031 Uiso 1 1 calc R U . . .
C5 C 0.5647(3) 0.6042(4) 0.56435(12) 0.0263(9) Uani 1 1 d . . . . .
H5 H 0.521697 0.669477 0.575206 0.032 Uiso 1 1 calc R U . . .
C6 C 0.5327(3) 0.4733(4) 0.56561(12) 0.0271(9) Uani 1 1 d . . . . .
H6 H 0.466931 0.451724 0.576314 0.033 Uiso 1 1 calc R U . . .
C7 C 0.5641(4) 0.2346(4) 0.55316(14) 0.0374(11) Uani 1 1 d . . . . .
H7A H 0.630401 0.181514 0.561242 0.056 Uiso 1 1 calc R U . . .
H7B H 0.524693 0.207608 0.523912 0.056 Uiso 1 1 calc R U . . .
H7C H 0.516190 0.223171 0.575485 0.056 Uiso 1 1 calc R U . . .
C8 C 0.9757(3) 0.5719(3) 0.67728(12) 0.0200(8) Uani 1 1 d . . . . .
C9 C 0.9741(3) 0.4578(3) 0.70149(13) 0.0252(9) Uani 1 1 d . . . . .
H9 H 0.924434 0.390221 0.690524 0.030 Uiso 1 1 calc R U . . .
C10 C 1.0452(3) 0.4426(4) 0.74173(13) 0.0289(9) Uani 1 1 d . . . . .
H10 H 1.044399 0.363954 0.757884 0.035 Uiso 1 1 calc R U . . .
C11 C 1.1163(3) 0.5390(4) 0.75837(13) 0.0303(10) Uani 1 1 d . . . . .
H11 H 1.163856 0.527876 0.786091 0.036 Uiso 1 1 calc R U . . .
C12 C 1.1186(3) 0.6526(4) 0.73473(13) 0.0298(10) Uani 1 1 d . . . . .
H12 H 1.167525 0.720217 0.746357 0.036 Uiso 1 1 calc R U . . .
C13 C 1.0495(3) 0.6689(3) 0.69379(12) 0.0226(8) Uani 1 1 d . . . . .
H13 H 1.052952 0.746450 0.677240 0.027 Uiso 1 1 calc R U . . .
C14 C 0.9870(3) 0.4919(3) 0.59151(12) 0.0202(8) Uani 1 1 d . . . . .
C15 C 0.9724(3) 0.3600(4) 0.58268(13) 0.0284(9) Uani 1 1 d . . . . .
H15 H 0.907613 0.317643 0.588215 0.034 Uiso 1 1 calc R U . . .
C16 C 1.0523(4) 0.2906(4) 0.56586(14) 0.0352(10) Uani 1 1 d . . . . .
H16 H 1.042560 0.200156 0.560745 0.042 Uiso 1 1 calc R U . . .
C17 C 1.1449(3) 0.3499(4) 0.55647(13) 0.0313(10) Uani 1 1 d . . . . .
H17 H 1.198270 0.301690 0.544171 0.038 Uiso 1 1 calc R U . . .
C18 C 1.1601(3) 0.4817(4) 0.56518(12) 0.0272(9) Uani 1 1 d . . . . .
H18 H 1.224361 0.523605 0.558931 0.033 Uiso 1 1 calc R U . . .
C19 C 1.0826(3) 0.5518(4) 0.58277(12) 0.0245(9) Uani 1 1 d . . . . .
H19 H 1.094250 0.641435 0.588994 0.029 Uiso 1 1 calc R U . . .
C20 C 0.8996(3) 0.7470(3) 0.60347(12) 0.0187(8) Uani 1 1 d . . . . .
C21 C 0.8790(3) 0.8469(3) 0.63163(13) 0.0242(9) Uani 1 1 d . . . . .
H21 H 0.869660 0.827957 0.661281 0.029 Uiso 1 1 calc R U . . .
C22 C 0.8721(3) 0.9750(3) 0.61648(14) 0.0296(10) Uani 1 1 d . . . . .
H22 H 0.859221 1.043075 0.635959 0.035 Uiso 1 1 calc R U . . .
C23 C 0.8838(3) 1.0023(3) 0.57347(14) 0.0308(10) Uani 1 1 d . . . . .
H23 H 0.876446 1.089065 0.562945 0.037 Uiso 1 1 calc R U . . .
C24 C 0.9062(3) 0.9045(3) 0.54536(14) 0.0288(10) Uani 1 1 d . . . . .
H24 H 0.915771 0.924256 0.515810 0.035 Uiso 1 1 calc R U . . .
C25 C 0.9146(3) 0.7775(3) 0.56032(12) 0.0228(8) Uani 1 1 d . . . . .
H25 H 0.930680 0.710518 0.541007 0.027 Uiso 1 1 calc R U . . .
C26 C 0.7199(3) 0.5430(3) 0.72545(11) 0.0174(8) Uani 1 1 d . . . . .
C27 C 0.6918(3) 0.4416(3) 0.75114(12) 0.0242(9) Uani 1 1 d . . . . .
H27 H 0.638223 0.380182 0.738308 0.029 Uiso 1 1 calc R U . . .
C28 C 0.7409(3) 0.4286(4) 0.79534(13) 0.0296(9) Uani 1 1 d . . . . .
H28 H 0.719112 0.360200 0.812834 0.036 Uiso 1 1 calc R U . . .
C29 C 0.8216(3) 0.5149(4) 0.81406(13) 0.0293(9) Uani 1 1 d . . . . .
H29 H 0.855433 0.506140 0.844345 0.035 Uiso 1 1 calc R U . . .
C30 C 0.8527(3) 0.6144(4) 0.78818(13) 0.0272(9) Uani 1 1 d . . . . .
H30 H 0.909487 0.672616 0.800471 0.033 Uiso 1 1 calc R U . . .
C31 C 0.8013(3) 0.6287(3) 0.74475(12) 0.0225(8) Uani 1 1 d . . . . .
H31 H 0.821861 0.698602 0.727570 0.027 Uiso 1 1 calc R U . . .
C32 C 0.5083(3) 0.5110(3) 0.66829(11) 0.0181(8) Uani 1 1 d . . . . .
C33 C 0.4927(3) 0.3764(3) 0.66633(12) 0.0232(9) Uani 1 1 d . . . . .
H33 H 0.553890 0.320707 0.665788 0.028 Uiso 1 1 calc R U . . .
C34 C 0.3891(3) 0.3241(3) 0.66517(13) 0.0254(9) Uani 1 1 d . . . . .
H34 H 0.379665 0.232625 0.664447 0.031 Uiso 1 1 calc R U . . .
C35 C 0.2988(3) 0.4042(4) 0.66507(13) 0.0309(10) Uani 1 1 d . . . . .
H35 H 0.227695 0.367927 0.664447 0.037 Uiso 1 1 calc R U . . .
C36 C 0.3128(3) 0.5372(4) 0.66587(14) 0.0298(10) Uani 1 1 d . . . . .
H36 H 0.250837 0.592386 0.665307 0.036 Uiso 1 1 calc R U . . .
C37 C 0.4164(3) 0.5906(3) 0.66750(12) 0.0230(8) Uani 1 1 d . . . . .
H37 H 0.425085 0.682162 0.668072 0.028 Uiso 1 1 calc R U . . .
C38 C 0.6239(3) 0.7536(3) 0.67515(12) 0.0185(8) Uani 1 1 d . . . . .
C39 C 0.5955(3) 0.8002(3) 0.71469(13) 0.0247(9) Uani 1 1 d . . . . .
H39 H 0.588499 0.741378 0.738043 0.030 Uiso 1 1 calc R U . . .
C40 C 0.5775(3) 0.9307(3) 0.72026(14) 0.0270(9) Uani 1 1 d . . . . .
H40 H 0.558226 0.961604 0.747290 0.032 Uiso 1 1 calc R U . . .
C41 C 0.5877(3) 1.0162(3) 0.68625(14) 0.0282(10) Uani 1 1 d . . . . .
H41 H 0.576256 1.106246 0.690065 0.034 Uiso 1 1 calc R U . . .
C42 C 0.6144(3) 0.9714(3) 0.64704(13) 0.0272(9) Uani 1 1 d . . . . .
H42 H 0.620227 1.030634 0.623668 0.033 Uiso 1 1 calc R U . . .
C43 C 0.6328(3) 0.8401(3) 0.64128(12) 0.0219(8) Uani 1 1 d . . . . .
H43 H 0.651574 0.809717 0.614084 0.026 Uiso 1 1 calc R U . . .

loop_
_atom_site_aniso_label
_atom_site_aniso_U_11
_atom_site_aniso_U_22
_atom_site_aniso_U_33
_atom_site_aniso_U_23
_atom_site_aniso_U_13
_atom_site_aniso_U_12
Sb1 0.0466(5) 0.0308(4) 0.0204(2) -0.0039(3) -0.0044(3) 0.0178(3)
F1 0.076(2) 0.133(4) 0.048(2) -0.021(2) -0.0098(18) 0.074(2)
F2 0.048(2) 0.062(2) 0.0483(19) -0.0194(18) -0.0103(17) 0.0059(18)
F3 0.103(3) 0.043(2) 0.040(2) -0.0194(16) -0.020(2) 0.017(2)
F4 0.037(2) 0.061(3) 0.040(2) -0.011(2) 0.0052(16) 0.0043(18)
F5 0.041(2) 0.067(2) 0.054(2) 0.0197(18) -0.0001(16) 0.0002(16)
F6 0.141(4) 0.048(2) 0.046(2) 0.0181(17) -0.017(3) 0.005(2)
Sb2 0.0292(15) 0.050(3) 0.0261(12) -0.0009(16) 0.0074(10) 0.0071(14)
F7 0.055(8) 0.103(10) 0.050(6) -0.020(7) -0.009(6) -0.019(7)
F8 0.071(8) 0.093(7) 0.036(8) -0.003(5) -0.002(6) 0.047(7)
F9 0.053(7) 0.045(8) 0.022(5) -0.006(5) -0.007(6) 0.004(6)
F10 0.063(9) 0.044(6) 0.043(9) -0.011(5) 0.015(7) 0.008(7)
F11 0.056(8) 0.075(8) 0.052(6) -0.010(6) 0.021(6) -0.002(6)
F12 0.055(7) 0.049(7) 0.021(5) -0.013(5) -0.005(5) 0.001(6)
Ru1 0.02169(16) 0.01847(16) 0.01173(15) -0.00039(11) 0.00293(12) -0.00003(12)
Cl1 0.0271(5) 0.0191(4) 0.0223(5) 0.0016(4) 0.0046(4) 0.0021(4)
P1 0.0216(5) 0.0191(5) 0.0136(5) 0.0005(4) 0.0044(4) 0.0016(4)
P2 0.0189(5) 0.0180(5) 0.0129(5) 0.0013(4) 0.0035(4) 0.0012(4)
C1 0.033(2) 0.029(2) 0.016(2) 0.0017(16) -0.0075(18) -0.0110(18)
C2 0.040(3) 0.029(2) 0.014(2) -0.0048(16) -0.0005(18) 0.0003(18)
C3 0.036(2) 0.035(2) 0.0129(19) -0.0018(16) 0.0041(18) -0.0074(18)
C4 0.040(3) 0.022(2) 0.0129(19) 0.0031(15) -0.0039(18) -0.0033(18)
C5 0.028(2) 0.031(2) 0.016(2) 0.0002(16) -0.0060(18) 0.0029(17)
C6 0.022(2) 0.041(2) 0.017(2) 0.0004(17) -0.0013(17) -0.0012(18)
C7 0.050(3) 0.037(2) 0.023(2) -0.0015(18) 0.001(2) -0.013(2)
C8 0.0190(19) 0.0256(19) 0.0161(19) 0.0015(15) 0.0051(16) 0.0067(15)
C9 0.030(2) 0.023(2) 0.021(2) -0.0004(16) 0.0015(18) 0.0043(16)
C10 0.027(2) 0.034(2) 0.026(2) 0.0090(18) 0.0034(18) 0.0070(18)
C11 0.022(2) 0.046(3) 0.021(2) 0.0050(19) -0.0020(18) 0.0055(18)
C12 0.026(2) 0.038(2) 0.023(2) 0.0020(18) -0.0010(18) -0.0048(18)
C13 0.025(2) 0.025(2) 0.018(2) 0.0037(15) 0.0041(17) -0.0006(16)
C14 0.023(2) 0.0244(19) 0.0143(18) 0.0016(15) 0.0061(16) 0.0049(16)
C15 0.031(2) 0.030(2) 0.028(2) -0.0018(17) 0.0153(19) -0.0013(17)
C16 0.038(3) 0.032(2) 0.039(3) -0.0017(19) 0.017(2) 0.0027(19)
C17 0.032(2) 0.042(2) 0.023(2) 0.0012(18) 0.0140(19) 0.0127(19)
C18 0.026(2) 0.038(2) 0.018(2) 0.0023(17) 0.0067(18) 0.0049(18)
C19 0.026(2) 0.029(2) 0.018(2) 0.0002(16) 0.0035(17) -0.0006(17)
C20 0.0166(19) 0.0208(18) 0.0180(19) 0.0032(15) 0.0013(16) -0.0031(15)
C21 0.026(2) 0.028(2) 0.019(2) 0.0025(16) 0.0045(17) 0.0016(17)
C22 0.032(2) 0.021(2) 0.035(3) -0.0033(17) 0.004(2) -0.0002(16)
C23 0.035(3) 0.018(2) 0.036(3) 0.0064(18) -0.003(2) -0.0013(17)
C24 0.030(2) 0.030(2) 0.024(2) 0.0060(17) -0.0048(19) -0.0029(17)
C25 0.026(2) 0.025(2) 0.016(2) 0.0004(15) -0.0001(17) 0.0025(16)
C26 0.0185(19) 0.0217(18) 0.0129(18) 0.0001(14) 0.0048(15) 0.0038(15)
C27 0.028(2) 0.025(2) 0.019(2) 0.0036(16) 0.0042(17) 0.0010(16)
C28 0.034(2) 0.030(2) 0.025(2) 0.0069(18) 0.0069(19) 0.0042(18)
C29 0.033(2) 0.041(2) 0.014(2) 0.0032(17) 0.0034(18) 0.0070(19)
C30 0.024(2) 0.034(2) 0.022(2) -0.0034(17) -0.0021(18) 0.0010(17)
C31 0.024(2) 0.026(2) 0.017(2) -0.0015(16) 0.0058(17) 0.0020(16)
C32 0.0184(19) 0.0235(19) 0.0112(18) 0.0003(15) -0.0011(15) -0.0001(15)
C33 0.026(2) 0.025(2) 0.018(2) 0.0026(16) 0.0009(17) -0.0001(16)
C34 0.031(2) 0.022(2) 0.023(2) 0.0024(16) 0.0026(18) -0.0048(17)
C35 0.022(2) 0.043(2) 0.027(2) 0.0033(18) -0.0005(18) -0.0054(18)
C36 0.022(2) 0.036(2) 0.031(2) 0.0034(18) 0.0015(19) 0.0070(17)
C37 0.023(2) 0.025(2) 0.020(2) 0.0008(16) -0.0005(17) -0.0002(16)
C38 0.019(2) 0.0185(18) 0.0163(19) -0.0024(14) -0.0011(16) 0.0006(14)
C39 0.027(2) 0.024(2) 0.023(2) 0.0032(16) 0.0039(18) 0.0004(16)
C40 0.026(2) 0.025(2) 0.031(2) -0.0064(17) 0.0050(18) 0.0051(17)
C41 0.029(2) 0.0169(19) 0.036(3) -0.0008(17) -0.0033(19) 0.0027(16)
C42 0.032(2) 0.025(2) 0.025(2) 0.0082(16) 0.0028(19) 0.0033(17)
C43 0.025(2) 0.0220(19) 0.018(2) 0.0009(15) 0.0007(17) 0.0018(16)

_geom_special_details            
;
 All esds (except the esd in the dihedral angle between two l.s. planes)
 are estimated using the full covariance matrix.  The cell esds are taken
 into account individually in the estimation of esds in distances, angles
 and torsion angles; correlations between esds in cell parameters are only
 used when they are defined by crystal symmetry.  An approximate (isotropic)
 treatment of cell esds is used for estimating esds involving l.s. planes.
;
loop_
_geom_bond_atom_site_label_1
_geom_bond_atom_site_label_2
_geom_bond_distance
_geom_bond_site_symmetry_2
_geom_bond_publ_flag
Sb1 F1 1.871(4) . ?
Sb1 F2 1.859(3) . ?
Sb1 F3 1.862(4) . ?
Sb1 F4 1.864(5) . ?
Sb1 F5 1.858(3) . ?
Sb1 F6 1.872(4) . ?
Sb2 F7 1.894(19) . ?
Sb2 F8 1.786(17) . ?
Sb2 F9 1.879(18) . ?
Sb2 F10 1.85(3) . ?
Sb2 F11 1.93(2) . ?
Sb2 F12 1.823(19) . ?
Ru1 Cl1 2.4020(9) . ?
Ru1 P1 2.3790(10) . ?
Ru1 P2 2.3728(10) . ?
Ru1 C1 2.332(4) . ?
Ru1 C2 2.260(4) . ?
Ru1 C3 2.225(4) . ?
Ru1 C4 2.219(3) . ?
Ru1 C5 2.212(4) . ?
Ru1 C6 2.285(4) . ?
P1 C8 1.838(4) . ?
P1 C14 1.839(4) . ?
P1 C20 1.825(3) . ?
P2 C26 1.837(3) . ?
P2 C32 1.837(4) . ?
P2 C38 1.834(3) . ?
C1 C2 1.416(6) . ?
C1 C6 1.393(6) . ?
C1 C7 1.506(5) . ?
C2 H2 0.9500 . ?
C2 C3 1.397(5) . ?
C3 H3 0.9500 . ?
C3 C4 1.419(6) . ?
C4 H4 0.9500 . ?
C4 C5 1.389(6) . ?
C5 H5 0.9500 . ?
C5 C6 1.409(5) . ?
C6 H6 0.9500 . ?
C7 H7A 0.9800 . ?
C7 H7B 0.9800 . ?
C7 H7C 0.9800 . ?
C8 C9 1.391(5) . ?
C8 C13 1.388(5) . ?
C9 H9 0.9500 . ?
C9 C10 1.390(5) . ?
C10 H10 0.9500 . ?
C10 C11 1.364(5) . ?
C11 H11 0.9500 . ?
C11 C12 1.378(5) . ?
C12 H12 0.9500 . ?
C12 C13 1.396(5) . ?
C13 H13 0.9500 . ?
C14 C15 1.393(5) . ?
C14 C19 1.394(5) . ?
C15 H15 0.9500 . ?
C15 C16 1.384(5) . ?
C16 H16 0.9500 . ?
C16 C17 1.368(6) . ?
C17 H17 0.9500 . ?
C17 C18 1.392(5) . ?
C18 H18 0.9500 . ?
C18 C19 1.377(5) . ?
C19 H19 0.9500 . ?
C20 C21 1.391(5) . ?
C20 C25 1.394(5) . ?
C21 H21 0.9500 . ?
C21 C22 1.397(5) . ?
C22 H22 0.9500 . ?
C22 C23 1.372(6) . ?
C23 H23 0.9500 . ?
C23 C24 1.381(6) . ?
C24 H24 0.9500 . ?
C24 C25 1.385(5) . ?
C25 H25 0.9500 . ?
C26 C27 1.385(5) . ?
C26 C31 1.391(5) . ?
C27 H27 0.9500 . ?
C27 C28 1.386(5) . ?
C28 H28 0.9500 . ?
C28 C29 1.384(5) . ?
C29 H29 0.9500 . ?
C29 C30 1.386(5) . ?
C30 H30 0.9500 . ?
C30 C31 1.375(5) . ?
C31 H31 0.9500 . ?
C32 C33 1.401(5) . ?
C32 C37 1.396(5) . ?
C33 H33 0.9500 . ?
C33 C34 1.381(5) . ?
C34 H34 0.9500 . ?
C34 C35 1.386(5) . ?
C35 H35 0.9500 . ?
C35 C36 1.383(5) . ?
C36 H36 0.9500 . ?
C36 C37 1.384(5) . ?
C37 H37 0.9500 . ?
C38 C39 1.395(5) . ?
C38 C43 1.382(5) . ?
C39 H39 0.9500 . ?
C39 C40 1.379(5) . ?
C40 H40 0.9500 . ?
C40 C41 1.382(5) . ?
C41 H41 0.9500 . ?
C41 C42 1.371(6) . ?
C42 H42 0.9500 . ?
C42 C43 1.390(5) . ?
C43 H43 0.9500 . ?

loop_
_geom_angle_atom_site_label_1
_geom_angle_atom_site_label_2
_geom_angle_atom_site_label_3
_geom_angle
_geom_angle_site_symmetry_1
_geom_angle_site_symmetry_3
_geom_angle_publ_flag
F1 Sb1 F6 90.6(2) . . ?
F2 Sb1 F1 89.94(18) . . ?
F2 Sb1 F3 179.57(18) . . ?
F2 Sb1 F4 90.6(2) . . ?
F2 Sb1 F6 90.22(17) . . ?
F3 Sb1 F1 90.31(19) . . ?
F3 Sb1 F4 89.1(2) . . ?
F3 Sb1 F6 90.13(19) . . ?
F4 Sb1 F1 179.1(2) . . ?
F4 Sb1 F6 90.1(2) . . ?
F5 Sb1 F1 89.6(2) . . ?
F5 Sb1 F2 89.44(17) . . ?
F5 Sb1 F3 90.21(18) . . ?
F5 Sb1 F4 89.69(19) . . ?
F5 Sb1 F6 179.62(19) . . ?
F7 Sb2 F11 94.0(9) . . ?
F8 Sb2 F7 90.8(10) . . ?
F8 Sb2 F9 90.5(9) . . ?
F8 Sb2 F10 176.1(12) . . ?
F8 Sb2 F11 89.8(10) . . ?
F8 Sb2 F12 92.8(10) . . ?
F9 Sb2 F7 178.1(10) . . ?
F9 Sb2 F11 87.3(8) . . ?
F10 Sb2 F7 88.5(12) . . ?
F10 Sb2 F9 90.3(12) . . ?
F10 Sb2 F11 86.4(10) . . ?
F12 Sb2 F7 87.2(9) . . ?
F12 Sb2 F9 91.4(8) . . ?
F12 Sb2 F10 91.0(10) . . ?
F12 Sb2 F11 177.1(8) . . ?
P1 Ru1 Cl1 91.94(3) . . ?
P2 Ru1 Cl1 86.10(3) . . ?
P2 Ru1 P1 97.44(3) . . ?
C1 Ru1 Cl1 85.70(9) . . ?
C1 Ru1 P1 140.07(12) . . ?
C1 Ru1 P2 122.06(12) . . ?
C2 Ru1 Cl1 94.20(10) . . ?
C2 Ru1 P1 104.98(12) . . ?
C2 Ru1 P2 157.54(11) . . ?
C2 Ru1 C1 35.89(15) . . ?
C2 Ru1 C6 64.20(15) . . ?
C3 Ru1 Cl1 125.63(10) . . ?
C3 Ru1 P1 85.22(11) . . ?
C3 Ru1 P2 148.17(10) . . ?
C3 Ru1 C1 64.78(14) . . ?
C3 Ru1 C2 36.29(13) . . ?
C3 Ru1 C6 76.49(15) . . ?
C4 Ru1 Cl1 160.23(10) . . ?
C4 Ru1 P1 95.17(11) . . ?
C4 Ru1 P2 111.14(11) . . ?
C4 Ru1 C1 77.02(13) . . ?
C4 Ru1 C2 66.14(14) . . ?
C4 Ru1 C3 37.25(14) . . ?
C4 Ru1 C6 65.33(14) . . ?
C5 Ru1 Cl1 140.58(11) . . ?
C5 Ru1 P1 127.48(11) . . ?
C5 Ru1 P2 88.17(11) . . ?
C5 Ru1 C1 64.83(14) . . ?
C5 Ru1 C2 77.36(15) . . ?
C5 Ru1 C3 66.01(15) . . ?
C5 Ru1 C4 36.55(15) . . ?
C5 Ru1 C6 36.46(13) . . ?
C6 Ru1 Cl1 105.17(10) . . ?
C6 Ru1 P1 160.02(10) . . ?
C6 Ru1 P2 94.00(11) . . ?
C6 Ru1 C1 35.11(14) . . ?
C8 P1 Ru1 124.20(13) . . ?
C8 P1 C14 97.60(16) . . ?
C14 P1 Ru1 113.34(12) . . ?
C20 P1 Ru1 109.97(12) . . ?
C20 P1 C8 105.38(16) . . ?
C20 P1 C14 104.15(17) . . ?
C26 P2 Ru1 122.64(12) . . ?
C26 P2 C32 104.20(16) . . ?
C32 P2 Ru1 106.52(11) . . ?
C38 P2 Ru1 118.73(13) . . ?
C38 P2 C26 99.53(15) . . ?
C38 P2 C32 102.86(16) . . ?
C2 C1 Ru1 69.3(2) . . ?
C2 C1 C7 119.8(4) . . ?
C6 C1 Ru1 70.6(2) . . ?
C6 C1 C2 118.6(3) . . ?
C6 C1 C7 121.6(4) . . ?
C7 C1 Ru1 130.5(3) . . ?
Ru1 C2 H2 126.9 . . ?
C1 C2 Ru1 74.8(2) . . ?
C1 C2 H2 119.8 . . ?
C3 C2 Ru1 70.5(2) . . ?
C3 C2 C1 120.5(4) . . ?
C3 C2 H2 119.8 . . ?
Ru1 C3 H3 128.0 . . ?
C2 C3 Ru1 73.2(2) . . ?
C2 C3 H3 119.8 . . ?
C2 C3 C4 120.4(4) . . ?
C4 C3 Ru1 71.1(2) . . ?
C4 C3 H3 119.8 . . ?
Ru1 C4 H4 128.4 . . ?
C3 C4 Ru1 71.6(2) . . ?
C3 C4 H4 120.6 . . ?
C5 C4 Ru1 71.5(2) . . ?
C5 C4 C3 118.8(4) . . ?
C5 C4 H4 120.6 . . ?
Ru1 C5 H5 125.5 . . ?
C4 C5 Ru1 72.0(2) . . ?
C4 C5 H5 119.6 . . ?
C4 C5 C6 120.7(4) . . ?
C6 C5 Ru1 74.6(2) . . ?
C6 C5 H5 119.6 . . ?
Ru1 C6 H6 129.8 . . ?
C1 C6 Ru1 74.3(2) . . ?
C1 C6 C5 120.9(4) . . ?
C1 C6 H6 119.5 . . ?
C5 C6 Ru1 68.9(2) . . ?
C5 C6 H6 119.5 . . ?
C1 C7 H7A 109.5 . . ?
C1 C7 H7B 109.5 . . ?
C1 C7 H7C 109.5 . . ?
H7A C7 H7B 109.5 . . ?
H7A C7 H7C 109.5 . . ?
H7B C7 H7C 109.5 . . ?
C9 C8 P1 117.9(3) . . ?
C13 C8 P1 122.6(3) . . ?
C13 C8 C9 119.0(3) . . ?
C8 C9 H9 120.0 . . ?
C10 C9 C8 120.0(4) . . ?
C10 C9 H9 120.0 . . ?
C9 C10 H10 119.5 . . ?
C11 C10 C9 121.0(4) . . ?
C11 C10 H10 119.5 . . ?
C10 C11 H11 120.2 . . ?
C10 C11 C12 119.6(4) . . ?
C12 C11 H11 120.2 . . ?
C11 C12 H12 119.8 . . ?
C11 C12 C13 120.4(4) . . ?
C13 C12 H12 119.8 . . ?
C8 C13 C12 120.0(3) . . ?
C8 C13 H13 120.0 . . ?
C12 C13 H13 120.0 . . ?
C15 C14 P1 120.0(3) . . ?
C15 C14 C19 118.8(3) . . ?
C19 C14 P1 120.6(3) . . ?
C14 C15 H15 120.0 . . ?
C16 C15 C14 120.0(4) . . ?
C16 C15 H15 120.0 . . ?
C15 C16 H16 119.4 . . ?
C17 C16 C15 121.2(4) . . ?
C17 C16 H16 119.4 . . ?
C16 C17 H17 120.5 . . ?
C16 C17 C18 119.1(4) . . ?
C18 C17 H17 120.5 . . ?
C17 C18 H18 119.7 . . ?
C19 C18 C17 120.5(4) . . ?
C19 C18 H18 119.7 . . ?
C14 C19 H19 119.8 . . ?
C18 C19 C14 120.4(4) . . ?
C18 C19 H19 119.8 . . ?
C21 C20 P1 119.6(3) . . ?
C21 C20 C25 118.8(3) . . ?
C25 C20 P1 121.3(3) . . ?
C20 C21 H21 119.9 . . ?
C20 C21 C22 120.2(4) . . ?
C22 C21 H21 119.9 . . ?
C21 C22 H22 120.0 . . ?
C23 C22 C21 120.0(4) . . ?
C23 C22 H22 120.0 . . ?
C22 C23 H23 119.8 . . ?
C22 C23 C24 120.4(3) . . ?
C24 C23 H23 119.8 . . ?
C23 C24 H24 120.1 . . ?
C23 C24 C25 119.9(4) . . ?
C25 C24 H24 120.1 . . ?
C20 C25 H25 119.7 . . ?
C24 C25 C20 120.6(4) . . ?
C24 C25 H25 119.7 . . ?
C27 C26 P2 123.3(3) . . ?
C27 C26 C31 118.2(3) . . ?
C31 C26 P2 118.2(3) . . ?
C26 C27 H27 119.6 . . ?
C26 C27 C28 120.8(4) . . ?
C28 C27 H27 119.6 . . ?
C27 C28 H28 119.9 . . ?
C29 C28 C27 120.2(4) . . ?
C29 C28 H28 119.9 . . ?
C28 C29 H29 120.3 . . ?
C28 C29 C30 119.3(4) . . ?
C30 C29 H29 120.3 . . ?
C29 C30 H30 120.0 . . ?
C31 C30 C29 120.0(4) . . ?
C31 C30 H30 120.0 . . ?
C26 C31 H31 119.3 . . ?
C30 C31 C26 121.3(4) . . ?
C30 C31 H31 119.3 . . ?
C33 C32 P2 120.0(3) . . ?
C37 C32 P2 121.4(3) . . ?
C37 C32 C33 118.6(3) . . ?
C32 C33 H33 119.8 . . ?
C34 C33 C32 120.5(4) . . ?
C34 C33 H33 119.8 . . ?
C33 C34 H34 119.8 . . ?
C33 C34 C35 120.4(3) . . ?
C35 C34 H34 119.8 . . ?
C34 C35 H35 120.2 . . ?
C36 C35 C34 119.6(4) . . ?
C36 C35 H35 120.2 . . ?
C35 C36 H36 119.8 . . ?
C35 C36 C37 120.5(4) . . ?
C37 C36 H36 119.8 . . ?
C32 C37 H37 119.8 . . ?
C36 C37 C32 120.5(3) . . ?
C36 C37 H37 119.8 . . ?
C39 C38 P2 119.2(3) . . ?
C43 C38 P2 121.7(3) . . ?
C43 C38 C39 119.1(3) . . ?
C38 C39 H39 119.6 . . ?
C40 C39 C38 120.7(4) . . ?
C40 C39 H39 119.6 . . ?
C39 C40 H40 120.2 . . ?
C39 C40 C41 119.6(4) . . ?
C41 C40 H40 120.2 . . ?
C40 C41 H41 119.9 . . ?
C42 C41 C40 120.3(3) . . ?
C42 C41 H41 119.9 . . ?
C41 C42 H42 119.8 . . ?
C41 C42 C43 120.4(4) . . ?
C43 C42 H42 119.8 . . ?
C38 C43 C42 119.9(4) . . ?
C38 C43 H43 120.0 . . ?
C42 C43 H43 120.0 . . ?

loop_
_geom_torsion_atom_site_label_1
_geom_torsion_atom_site_label_2
_geom_torsion_atom_site_label_3
_geom_torsion_atom_site_label_4
_geom_torsion
_geom_torsion_site_symmetry_1
_geom_torsion_site_symmetry_2
_geom_torsion_site_symmetry_3
_geom_torsion_site_symmetry_4
_geom_torsion_publ_flag
Ru1 P1 C8 C9 44.6(3) . . . . ?
Ru1 P1 C8 C13 -143.2(3) . . . . ?
Ru1 P1 C14 C15 -35.3(3) . . . . ?
Ru1 P1 C14 C19 153.5(3) . . . . ?
Ru1 P1 C20 C21 86.2(3) . . . . ?
Ru1 P1 C20 C25 -87.1(3) . . . . ?
Ru1 P2 C26 C27 -95.9(3) . . . . ?
Ru1 P2 C26 C31 90.1(3) . . . . ?
Ru1 P2 C32 C33 57.7(3) . . . . ?
Ru1 P2 C32 C37 -119.4(3) . . . . ?
Ru1 P2 C38 C39 -175.6(3) . . . . ?
Ru1 P2 C38 C43 5.3(3) . . . . ?
Ru1 C1 C2 C3 -55.9(3) . . . . ?
Ru1 C1 C6 C5 52.8(3) . . . . ?
Ru1 C2 C3 C4 -55.3(3) . . . . ?
Ru1 C3 C4 C5 -55.6(3) . . . . ?
Ru1 C4 C5 C6 -58.8(3) . . . . ?
Ru1 C5 C6 C1 -55.3(3) . . . . ?
P1 C8 C9 C10 173.0(3) . . . . ?
P1 C8 C13 C12 -173.9(3) . . . . ?
P1 C14 C15 C16 -171.0(3) . . . . ?
P1 C14 C19 C18 172.2(3) . . . . ?
P1 C20 C21 C22 -172.5(3) . . . . ?
P1 C20 C25 C24 171.6(3) . . . . ?
P2 C26 C27 C28 -171.8(3) . . . . ?
P2 C26 C31 C30 174.0(3) . . . . ?
P2 C32 C33 C34 -179.3(3) . . . . ?
P2 C32 C37 C36 178.6(3) . . . . ?
P2 C38 C39 C40 -179.7(3) . . . . ?
P2 C38 C43 C42 179.5(3) . . . . ?
C1 C2 C3 Ru1 57.9(3) . . . . ?
C1 C2 C3 C4 2.6(5) . . . . ?
C2 C1 C6 Ru1 -51.8(3) . . . . ?
C2 C1 C6 C5 1.0(5) . . . . ?
C2 C3 C4 Ru1 56.3(3) . . . . ?
C2 C3 C4 C5 0.7(5) . . . . ?
C3 C4 C5 Ru1 55.7(3) . . . . ?
C3 C4 C5 C6 -3.1(5) . . . . ?
C4 C5 C6 Ru1 57.5(3) . . . . ?
C4 C5 C6 C1 2.3(5) . . . . ?
C6 C1 C2 Ru1 52.4(3) . . . . ?
C6 C1 C2 C3 -3.4(5) . . . . ?
C7 C1 C2 Ru1 -125.7(3) . . . . ?
C7 C1 C2 C3 178.5(3) . . . . ?
C7 C1 C6 Ru1 126.2(3) . . . . ?
C7 C1 C6 C5 179.1(3) . . . . ?
C8 P1 C14 C15 97.2(3) . . . . ?
C8 P1 C14 C19 -74.1(3) . . . . ?
C8 P1 C20 C21 -49.9(3) . . . . ?
C8 P1 C20 C25 136.8(3) . . . . ?
C8 C9 C10 C11 0.8(6) . . . . ?
C9 C8 C13 C12 -1.8(6) . . . . ?
C9 C10 C11 C12 -0.8(6) . . . . ?
C10 C11 C12 C13 -0.5(6) . . . . ?
C11 C12 C13 C8 1.8(6) . . . . ?
C13 C8 C9 C10 0.4(6) . . . . ?
C14 P1 C8 C9 -80.4(3) . . . . ?
C14 P1 C8 C13 91.8(3) . . . . ?
C14 P1 C20 C21 -152.1(3) . . . . ?
C14 P1 C20 C25 34.6(3) . . . . ?
C14 C15 C16 C17 -1.8(6) . . . . ?
C15 C14 C19 C18 0.9(5) . . . . ?
C15 C16 C17 C18 1.7(6) . . . . ?
C16 C17 C18 C19 -0.4(6) . . . . ?
C17 C18 C19 C14 -0.9(6) . . . . ?
C19 C14 C15 C16 0.5(6) . . . . ?
C20 P1 C8 C9 172.5(3) . . . . ?
C20 P1 C8 C13 -15.2(4) . . . . ?
C20 P1 C14 C15 -154.8(3) . . . . ?
C20 P1 C14 C19 34.0(3) . . . . ?
C20 C21 C22 C23 1.0(6) . . . . ?
C21 C20 C25 C24 -1.7(5) . . . . ?
C21 C22 C23 C24 -2.2(6) . . . . ?
C22 C23 C24 C25 1.4(6) . . . . ?
C23 C24 C25 C20 0.6(6) . . . . ?
C25 C20 C21 C22 0.9(5) . . . . ?
C26 P2 C32 C33 -73.3(3) . . . . ?
C26 P2 C32 C37 109.7(3) . . . . ?
C26 P2 C38 C39 -39.9(3) . . . . ?
C26 P2 C38 C43 141.0(3) . . . . ?
C26 C27 C28 C29 -2.1(6) . . . . ?
C27 C26 C31 C30 -0.3(6) . . . . ?
C27 C28 C29 C30 0.0(6) . . . . ?
C28 C29 C30 C31 1.8(6) . . . . ?
C29 C30 C31 C26 -1.7(6) . . . . ?
C31 C26 C27 C28 2.2(6) . . . . ?
C32 P2 C26 C27 24.8(3) . . . . ?
C32 P2 C26 C31 -149.2(3) . . . . ?
C32 P2 C38 C39 67.1(3) . . . . ?
C32 P2 C38 C43 -112.0(3) . . . . ?
C32 C33 C34 C35 1.3(6) . . . . ?
C33 C32 C37 C36 1.5(5) . . . . ?
C33 C34 C35 C36 0.4(6) . . . . ?
C34 C35 C36 C37 -1.0(6) . . . . ?
C35 C36 C37 C32 0.1(6) . . . . ?
C37 C32 C33 C34 -2.2(5) . . . . ?
C38 P2 C26 C27 130.7(3) . . . . ?
C38 P2 C26 C31 -43.2(3) . . . . ?
C38 P2 C32 C33 -176.7(3) . . . . ?
C38 P2 C32 C37 6.2(3) . . . . ?
C38 C39 C40 C41 0.0(6) . . . . ?
C39 C38 C43 C42 0.4(5) . . . . ?
C39 C40 C41 C42 0.7(6) . . . . ?
C40 C41 C42 C43 -0.9(6) . . . . ?
C41 C42 C43 C38 0.3(6) . . . . ?
C43 C38 C39 C40 -0.6(6) . . . . ?

_shelx_res_file                  
;
TITL JR-III-185-SbF6 in P2(1)/c
    jr-iii-185-sbf6.res
    created by SHELXL-2018/3 at 14:36:22 on 08-Jun-2022
CELL 0.71073 12.324272 10.314251 30.465042 90 99.7521 90
ZERR 4 0.000448 0.00029 0.000921 0 0.0033 0
LATT 1
SYMM -X,0.5+Y,0.5-Z
SFAC C H Cl F P Ru Sb
UNIT 172 152 4 24 8 4 4
SIMU 0.02 0.04 2 Sb1 > F12
RIGU 0.001 0.001 Sb1 > F12

L.S. 10
PLAN  10
SIZE 0.187 0.124 0.056
TEMP -133
CONF
BOND
LIST 4
MORE -1
BOND $H
fmap 2 53
acta
REM <olex2.extras>
REM <HklSrc "%.\\jr-iii-185-sbf6.hkl">
REM </olex2.extras>

WGHT    0.026900
EXTI    0.000177
FVAR       0.80628   0.83322
PART 1
SB1   7    0.300201    0.939314    0.561104    21.00000    0.04660    0.03076 =
         0.02043   -0.00390   -0.00444    0.01778
F1    4    0.437727    0.873965    0.553980    21.00000    0.07642    0.13277 =
         0.04812   -0.02096   -0.00982    0.07421
F2    4    0.367649    1.042391    0.607948    21.00000    0.04820    0.06177 =
         0.04830   -0.01938   -0.01029    0.00590
F3    4    0.232144    0.837190    0.513983    21.00000    0.10285    0.04278 =
         0.03984   -0.01940   -0.01980    0.01683
F4    4    0.162681    1.005088    0.567250    21.00000    0.03682    0.06126 =
         0.04014   -0.01059    0.00516    0.00429
F5    4    0.316356    1.072546    0.521682    21.00000    0.04103    0.06676 =
         0.05400    0.01975   -0.00012    0.00016
F6    4    0.283919    0.805871    0.601123    21.00000    0.14083    0.04759 =
         0.04557    0.01809   -0.01722    0.00479

PART 2
SB2   7    0.274172    0.891760    0.563823   -21.00000    0.02923    0.05014 =
         0.02615   -0.00090    0.00739    0.00709
F7    4    0.376179    0.962711    0.611246   -21.00000    0.05531    0.10346 =
         0.04983   -0.02040   -0.00898   -0.01881
F8    4    0.361693    0.755012    0.561016   -21.00000    0.07144    0.09280 =
         0.03598   -0.00318   -0.00183    0.04723
F9    4    0.169249    0.822614    0.517817   -21.00000    0.05341    0.04521 =
         0.02219   -0.00626   -0.00664    0.00405
F10   4    0.189825    1.039438    0.564611   -21.00000    0.06282    0.04383 =
         0.04280   -0.01106    0.01534    0.00827
F11   4    0.339164    0.976919    0.518225   -21.00000    0.05614    0.07490 =
         0.05226   -0.01010    0.02096   -0.00167
F12   4    0.206385    0.816191    0.606020   -21.00000    0.05452    0.04908 =
         0.02091   -0.01272   -0.00486    0.00082

PART 0
RU1   6    0.707019    0.503430    0.603897    11.00000    0.02169    0.01847 =
         0.01173   -0.00039    0.00293   -0.00003
CL1   3    0.752304    0.305043    0.644135    11.00000    0.02715    0.01915 =
         0.02226    0.00162    0.00456    0.00210
P1    5    0.891669    0.579007    0.621419    11.00000    0.02156    0.01911 =
         0.01360    0.00052    0.00438    0.00161
P2    5    0.646299    0.579220    0.669174    11.00000    0.01886    0.01799 =
         0.01292    0.00132    0.00353    0.00123
C1    1    0.596194    0.375106    0.551389    11.00000    0.03315    0.02882 =
         0.01609    0.00172   -0.00754   -0.01104
C2    1    0.694847    0.409320    0.536247    11.00000    0.04038    0.02947 =
         0.01385   -0.00477   -0.00048    0.00033
AFIX  43
H2    2    0.741210    0.343332    0.527953    11.00000   -1.20000
AFIX   0
C3    1    0.724487    0.539423    0.533418    11.00000    0.03645    0.03530 =
         0.01287   -0.00180    0.00413   -0.00740
AFIX  43
H3    2    0.789277    0.561461    0.522063    11.00000   -1.20000
AFIX   0
C4    1    0.658393    0.638864    0.547403    11.00000    0.04024    0.02249 =
         0.01287    0.00314   -0.00394   -0.00332
AFIX  43
H4    2    0.677869    0.727460    0.545217    11.00000   -1.20000
AFIX   0
C5    1    0.564676    0.604204    0.564352    11.00000    0.02843    0.03115 =
         0.01585    0.00016   -0.00603    0.00285
AFIX  43
H5    2    0.521697    0.669477    0.575206    11.00000   -1.20000
AFIX   0
C6    1    0.532704    0.473324    0.565614    11.00000    0.02210    0.04071 =
         0.01692    0.00040   -0.00133   -0.00123
AFIX  43
H6    2    0.466931    0.451724    0.576314    11.00000   -1.20000
AFIX   0
C7    1    0.564064    0.234581    0.553162    11.00000    0.04982    0.03726 =
         0.02324   -0.00155    0.00104   -0.01289
AFIX 137
H7A   2    0.630401    0.181514    0.561242    11.00000   -1.50000
H7B   2    0.524693    0.207608    0.523912    11.00000   -1.50000
H7C   2    0.516190    0.223171    0.575485    11.00000   -1.50000
AFIX   0
C8    1    0.975663    0.571887    0.677282    11.00000    0.01900    0.02565 =
         0.01608    0.00145    0.00508    0.00669
C9    1    0.974103    0.457776    0.701488    11.00000    0.02964    0.02347 =
         0.02147   -0.00035    0.00153    0.00428
AFIX  43
H9    2    0.924434    0.390221    0.690524    11.00000   -1.20000
AFIX   0
C10   1    1.045245    0.442619    0.741726    11.00000    0.02697    0.03368 =
         0.02579    0.00903    0.00344    0.00703
AFIX  43
H10   2    1.044399    0.363954    0.757884    11.00000   -1.20000
AFIX   0
C11   1    1.116277    0.539008    0.758369    11.00000    0.02198    0.04556 =
         0.02140    0.00502   -0.00200    0.00552
AFIX  43
H11   2    1.163856    0.527876    0.786091    11.00000   -1.20000
AFIX   0
C12   1    1.118610    0.652629    0.734732    11.00000    0.02609    0.03807 =
         0.02341    0.00199   -0.00099   -0.00478
AFIX  43
H12   2    1.167525    0.720217    0.746357    11.00000   -1.20000
AFIX   0
C13   1    1.049480    0.668946    0.693794    11.00000    0.02487    0.02476 =
         0.01828    0.00373    0.00412   -0.00057
AFIX  43
H13   2    1.052952    0.746450    0.677240    11.00000   -1.20000
AFIX   0
C14   1    0.987038    0.491910    0.591508    11.00000    0.02277    0.02443 =
         0.01432    0.00156    0.00612    0.00487
C15   1    0.972414    0.359982    0.582684    11.00000    0.03131    0.02951 =
         0.02783   -0.00177    0.01534   -0.00129
AFIX  43
H15   2    0.907613    0.317643    0.588215    11.00000   -1.20000
AFIX   0
C16   1    1.052273    0.290597    0.565863    11.00000    0.03826    0.03182 =
         0.03922   -0.00169    0.01725    0.00274
AFIX  43
H16   2    1.042560    0.200156    0.560745    11.00000   -1.20000
AFIX   0
C17   1    1.144946    0.349853    0.556471    11.00000    0.03234    0.04163 =
         0.02318    0.00118    0.01405    0.01267
AFIX  43
H17   2    1.198270    0.301690    0.544171    11.00000   -1.20000
AFIX   0
C18   1    1.160058    0.481663    0.565178    11.00000    0.02632    0.03806 =
         0.01818    0.00235    0.00666    0.00486
AFIX  43
H18   2    1.224361    0.523605    0.558931    11.00000   -1.20000
AFIX   0
C19   1    1.082569    0.551782    0.582772    11.00000    0.02615    0.02920 =
         0.01796    0.00017    0.00355   -0.00064
AFIX  43
H19   2    1.094250    0.641435    0.588994    11.00000   -1.20000
AFIX   0
C20   1    0.899561    0.747049    0.603467    11.00000    0.01662    0.02084 =
         0.01805    0.00319    0.00132   -0.00307
C21   1    0.879006    0.846910    0.631634    11.00000    0.02563    0.02844 =
         0.01884    0.00252    0.00449    0.00164
AFIX  43
H21   2    0.869660    0.827957    0.661281    11.00000   -1.20000
AFIX   0
C22   1    0.872056    0.974953    0.616484    11.00000    0.03207    0.02133 =
         0.03483   -0.00325    0.00439   -0.00017
AFIX  43
H22   2    0.859221    1.043075    0.635959    11.00000   -1.20000
AFIX   0
C23   1    0.883774    1.002275    0.573470    11.00000    0.03544    0.01815 =
         0.03576    0.00641   -0.00311   -0.00126
AFIX  43
H23   2    0.876446    1.089065    0.562945    11.00000   -1.20000
AFIX   0
C24   1    0.906153    0.904465    0.545363    11.00000    0.02959    0.03012 =
         0.02354    0.00596   -0.00483   -0.00287
AFIX  43
H24   2    0.915771    0.924256    0.515810    11.00000   -1.20000
AFIX   0
C25   1    0.914554    0.777482    0.560324    11.00000    0.02634    0.02484 =
         0.01598    0.00043   -0.00006    0.00250
AFIX  43
H25   2    0.930680    0.710518    0.541007    11.00000   -1.20000
AFIX   0
C26   1    0.719886    0.543026    0.725453    11.00000    0.01853    0.02166 =
         0.01288    0.00009    0.00483    0.00381
C27   1    0.691800    0.441590    0.751138    11.00000    0.02828    0.02515 =
         0.01923    0.00365    0.00416    0.00101
AFIX  43
H27   2    0.638223    0.380182    0.738308    11.00000   -1.20000
AFIX   0
C28   1    0.740921    0.428592    0.795337    11.00000    0.03409    0.03033 =
         0.02502    0.00689    0.00691    0.00422
AFIX  43
H28   2    0.719112    0.360200    0.812834    11.00000   -1.20000
AFIX   0
C29   1    0.821644    0.514930    0.814065    11.00000    0.03260    0.04103 =
         0.01412    0.00323    0.00337    0.00705
AFIX  43
H29   2    0.855433    0.506140    0.844345    11.00000   -1.20000
AFIX   0
C30   1    0.852681    0.614363    0.788183    11.00000    0.02370    0.03397 =
         0.02172   -0.00342   -0.00210    0.00100
AFIX  43
H30   2    0.909487    0.672616    0.800471    11.00000   -1.20000
AFIX   0
C31   1    0.801317    0.628721    0.744752    11.00000    0.02442    0.02625 =
         0.01750   -0.00154    0.00582    0.00195
AFIX  43
H31   2    0.821861    0.698602    0.727570    11.00000   -1.20000
AFIX   0
C32   1    0.508255    0.510966    0.668294    11.00000    0.01845    0.02353 =
         0.01118    0.00026   -0.00115   -0.00007
C33   1    0.492720    0.376376    0.666329    11.00000    0.02560    0.02462 =
         0.01834    0.00264    0.00085   -0.00012
AFIX  43
H33   2    0.553890    0.320707    0.665788    11.00000   -1.20000
AFIX   0
C34   1    0.389084    0.324060    0.665173    11.00000    0.03098    0.02181 =
         0.02281    0.00236    0.00257   -0.00477
AFIX  43
H34   2    0.379665    0.232625    0.664447    11.00000   -1.20000
AFIX   0
C35   1    0.298798    0.404186    0.665068    11.00000    0.02157    0.04304 =
         0.02657    0.00333   -0.00046   -0.00539
AFIX  43
H35   2    0.227695    0.367927    0.664447    11.00000   -1.20000
AFIX   0
C36   1    0.312796    0.537236    0.665873    11.00000    0.02178    0.03591 =
         0.03073    0.00337    0.00154    0.00698
AFIX  43
H36   2    0.250837    0.592386    0.665307    11.00000   -1.20000
AFIX   0
C37   1    0.416412    0.590625    0.667496    11.00000    0.02331    0.02463 =
         0.01964    0.00076   -0.00054   -0.00020
AFIX  43
H37   2    0.425085    0.682162    0.668072    11.00000   -1.20000
AFIX   0
C38   1    0.623862    0.753648    0.675149    11.00000    0.01942    0.01851 =
         0.01628   -0.00240   -0.00105    0.00061
C39   1    0.595497    0.800217    0.714694    11.00000    0.02681    0.02423 =
         0.02291    0.00325    0.00393    0.00042
AFIX  43
H39   2    0.588499    0.741378    0.738043    11.00000   -1.20000
AFIX   0
C40   1    0.577511    0.930676    0.720263    11.00000    0.02583    0.02464 =
         0.03059   -0.00637    0.00502    0.00513
AFIX  43
H40   2    0.558226    0.961604    0.747290    11.00000   -1.20000
AFIX   0
C41   1    0.587730    1.016154    0.686255    11.00000    0.02867    0.01694 =
         0.03585   -0.00083   -0.00331    0.00271
AFIX  43
H41   2    0.576256    1.106246    0.690065    11.00000   -1.20000
AFIX   0
C42   1    0.614358    0.971446    0.647043    11.00000    0.03181    0.02467 =
         0.02450    0.00819    0.00283    0.00332
AFIX  43
H42   2    0.620227    1.030634    0.623668    11.00000   -1.20000
AFIX   0
C43   1    0.632821    0.840065    0.641276    11.00000    0.02501    0.02201 =
         0.01769    0.00090    0.00068    0.00176
AFIX  43
H43   2    0.651574    0.809717    0.614084    11.00000   -1.20000
AFIX   0
HKLF 4


REM  JR-III-185-SbF6 in P2(1)/c
REM wR2 = 0.0947, GooF = S = 0.989, Restrained GooF = 0.992 for all data
REM R1 = 0.0503 for 6469 Fo > 4sig(Fo) and 0.0835 for all 9225 data
REM 553 parameters refined using 288 restraints

END

WGHT      0.0269      0.0000

REM Highest difference peak  0.945,  deepest hole -1.274,  1-sigma level  0.131
Q1    1   0.6368  0.5018  0.6226  11.00000  0.05    0.95
Q2    1   0.6812  0.5050  0.6410  11.00000  0.05    0.84
Q3    1   0.3968  0.9402  0.5383  11.00000  0.05    0.80
Q4    1   0.7365  0.5020  0.5589  11.00000  0.05    0.73
Q5    1   0.6091  0.5329  0.5775  11.00000  0.05    0.69
Q6    1   0.2004  0.9399  0.5831  11.00000  0.05    0.68
Q7    1   0.6377  0.5651  0.5784  11.00000  0.05    0.66
Q8    1   0.7490  0.5808  0.6163  11.00000  0.05    0.65
Q9    1   0.6530  0.4391  0.5798  11.00000  0.05    0.61
Q10   1   0.6968  0.4221  0.5986  11.00000  0.05    0.58
;
_shelx_res_checksum              74122
_olex2_date_sample_data_collection 2022-06-03
_olex2_submission_special_instructions 'No special instructions were received'
_oxdiff_exptl_absorpt_empirical_details 
;
Empirical correction (ABSPACK) includes:
- Absorption correction using spherical harmonics
- Frame scaling
- Detector area scaling
- B-factor correction
;
_oxdiff_exptl_absorpt_empirical_full_max 3.184
_oxdiff_exptl_absorpt_empirical_full_min 0.210
####################################################################### 
# 
# This file contains crystal structure data downloaded from the 
# Cambridge Structural Database (CSD) hosted by the Cambridge 
# Crystallographic Data Centre (CCDC).
# 
# Full information about CCDC data access policies and citation 
# guidelines are available at http://www.ccdc.cam.ac.uk/access/V1 
# 
# Audit and citation data items may have been added by the CCDC. 
# Please retain this information to preserve the provenance of 
# this file and to allow appropriate attribution of the data. 
# 
#######################################################################

data_jr-iii-185-bph4
_database_code_depnum_ccdc_archive 'CCDC 2202259'
loop_
_audit_author_name
_audit_author_address
'Farzaneh Fadaei Tirani'
;EPFL
Switzerland
;
_audit_update_record             
;
2022-08-18 deposited with the CCDC.	2023-07-28 downloaded from the CCDC.
;
_audit_creation_date             2022-08-18
_audit_creation_method           
;
Olex2 1.5
(compiled 2022.04.07 svn.rca3783a0 for OlexSys, GUI svn.r6498)
;
_shelx_SHELXL_version_number     2018/3
_audit_contact_author            'Farzaneh Fadaei Tirani'
_chemical_name_common            ?
_chemical_name_systematic        ?
_chemical_formula_moiety         'C43 H38 Cl P2 Ru, C24 H20 B'
_chemical_formula_sum            'C67 H58 B Cl P2 Ru'
_chemical_formula_weight         1072.40
_chemical_absolute_configuration ?
_chemical_melting_point          ?
_chemical_oxdiff_formula         'C67 H58 B Cl P2 Ru'
loop_
_atom_type_symbol
_atom_type_description
_atom_type_scat_dispersion_real
_atom_type_scat_dispersion_imag
_atom_type_scat_source
C C 0.0181 0.0091 'International Tables Vol C Tables 4.2.6.8 and 6.1.1.4'
H H 0.0000 0.0000 'International Tables Vol C Tables 4.2.6.8 and 6.1.1.4'
B B 0.0090 0.0039 'International Tables Vol C Tables 4.2.6.8 and 6.1.1.4'
Cl Cl 0.3639 0.7018 'International Tables Vol C Tables 4.2.6.8 and 6.1.1.4'
P P 0.2955 0.4335 'International Tables Vol C Tables 4.2.6.8 and 6.1.1.4'
Ru Ru 0.0552 3.2960 'International Tables Vol C Tables 4.2.6.8 and 6.1.1.4'

_shelx_space_group_comment       
;
The symmetry employed for this shelxl refinement is uniquely defined
by the following loop, which should always be used as a source of
symmetry information in preference to the above space-group names.
They are only intended as comments.
;
_space_group_crystal_system      monoclinic
_space_group_IT_number           4
_space_group_name_H-M_alt        'P 1 21 1'
_space_group_name_Hall           'P 2yb'
loop_
_space_group_symop_operation_xyz
'x, y, z'
'-x, y+1/2, -z'

_cell_length_a                   10.47706(6)
_cell_length_b                   16.55786(10)
_cell_length_c                   15.24231(9)
_cell_angle_alpha                90
_cell_angle_beta                 98.9266(5)
_cell_angle_gamma                90
_cell_volume                     2612.17(3)
_cell_formula_units_Z            2
_cell_measurement_reflns_used    35211
_cell_measurement_temperature    140.00(10)
_cell_measurement_theta_max      75.8430
_cell_measurement_theta_min      2.9340
_shelx_estimated_absorpt_T_max   0.895
_shelx_estimated_absorpt_T_min   0.703
_exptl_absorpt_coefficient_mu    3.798
_exptl_absorpt_correction_T_max  0.975
_exptl_absorpt_correction_T_min  0.761
_exptl_absorpt_correction_type   Gaussian
_exptl_absorpt_process_details   
;
CrysAlisPro 1.171.42.65a (Rigaku Oxford Diffraction, 2022)
Numerical absorption correction based on Gaussian integration over
a multifaceted crystal model.
Empirical absorption correction using spherical harmonics
as implemented in SCALE3 ABSPACK scaling algorithm
;
_exptl_absorpt_special_details   ?
_exptl_crystal_colour            'clear light orange'
_exptl_crystal_density_diffrn    1.363
_exptl_crystal_density_meas      ?
_exptl_crystal_density_method    ?
_exptl_crystal_description       prism
_exptl_crystal_F_000             1112
loop_
_exptl_crystal_face_index_h
_exptl_crystal_face_index_k
_exptl_crystal_face_index_l
_exptl_crystal_face_perp_dist
0 0 1 0.0096
0 0 -1 0.0170
-1 0 0 0.0137
1 0 0 0.0137
0 -1 0 0.0570
0 1 0 0.0399
-1 0 2 0.0094
1 0 -2 0.0200

_exptl_crystal_size_max          0.1
_exptl_crystal_size_mid          0.03
_exptl_crystal_size_min          0.03
loop_
_exptl_oxdiff_crystal_face_indexfrac_h
_exptl_oxdiff_crystal_face_indexfrac_k
_exptl_oxdiff_crystal_face_indexfrac_l
_exptl_oxdiff_crystal_face_x
_exptl_oxdiff_crystal_face_y
_exptl_oxdiff_crystal_face_z
0.0000 0.0000 1.0000 0.0004 -0.1012 0.0153
-0.0000 -0.0000 -1.0000 -0.0004 0.1012 -0.0153
-1.0000 -0.0000 0.0000 -0.0183 0.0446 0.1408
1.0000 0.0000 -0.0000 0.0183 -0.0446 -0.1408
0.0000 -1.0000 0.0000 -0.0923 -0.0020 -0.0113
-0.0000 1.0000 -0.0000 0.0923 0.0020 0.0113
-1.0000 0.0000 2.0000 -0.0176 -0.1577 0.1714
1.0000 -0.0000 -2.0000 0.0176 0.1577 -0.1714

_exptl_transmission_factor_max   ?
_exptl_transmission_factor_min   ?
_diffrn_reflns_av_R_equivalents  0.0268
_diffrn_reflns_av_unetI/netI     0.0210
_diffrn_reflns_Laue_measured_fraction_full 1.000
_diffrn_reflns_Laue_measured_fraction_max 0.985
_diffrn_reflns_limit_h_max       10
_diffrn_reflns_limit_h_min       -13
_diffrn_reflns_limit_k_max       20
_diffrn_reflns_limit_k_min       -20
_diffrn_reflns_limit_l_max       19
_diffrn_reflns_limit_l_min       -18
_diffrn_reflns_number            59800
_diffrn_reflns_point_group_measured_fraction_full 0.999
_diffrn_reflns_point_group_measured_fraction_max 0.978
_diffrn_reflns_theta_full        67.684
_diffrn_reflns_theta_max         76.069
_diffrn_reflns_theta_min         2.935
_diffrn_ambient_environment      N~2~
_diffrn_ambient_temperature      140.00(10)
_diffrn_detector                 'Hybrid Pixel Array Detector'
_diffrn_detector_area_resol_mean 10.0000
_diffrn_detector_type            'HyPix-Arc 150'
_diffrn_measured_fraction_theta_full 1.000
_diffrn_measured_fraction_theta_max 0.985
_diffrn_measurement_details      
;
List of Runs (angles in degrees, time in seconds):

  # Type    Start    End  Width  t~exp~   \w     \q     \k     \f   Frames
#--------------------------------------------------------------------------
  1  \w    -64.00 -39.00   0.50    0.30    --  -81.00 138.00 133.89   50
  2  \w    -94.00 -69.00   0.50    0.30    --  -62.09 156.00  19.00   50
  3  \w   -105.00 -80.00   0.50    0.30    --  -75.91 156.00  19.00   50
  4  \w   -106.00 -81.00   0.50    0.30    --  -76.75 156.00  19.00   50
  5  \w   -120.00 -84.00   0.50    0.30    --  -81.00 139.00  -7.25   72
  6  \w   -119.00 -94.00   0.50    0.30    --  -81.00 138.00  66.35   50
  7  \w   -119.00 -85.00   0.50    0.30    --  -81.00 138.00 133.89   68
  8  \w    -62.00 -37.00   0.50    0.30    --  -81.00 138.00  66.35   50
  9  \w    -67.00 -42.00   0.50    0.30    --  -75.91 120.00-136.00   50
 10  \w   -117.00 -76.00   0.50    0.30    --  -81.00 135.00-173.03   82
 11  \w   -118.00 -91.00   0.50    0.30    --  -81.00 136.00-158.86   54
 12  \w    -99.00 -63.00   0.50    0.30    --  -81.00 118.00-101.92   72
 13  \w    -87.00 -18.00   0.50    0.30    --  -62.09 120.00-136.00  138
 14  \w    -99.00 -74.00   0.50    0.30    --  -62.09   0.00-180.00   50
 15  \w    -73.00 -40.00   0.50    0.30    --  -76.75 111.00  30.00   66
 16  \w   -113.00 -74.00   0.50    0.30    --  -75.91   0.00 150.00   78
 17  \w   -104.00 -75.00   0.50    0.30    --  -72.00 -73.00  41.68   58
 18  \w   -102.00 -67.00   0.50    0.30    --  -60.00 -59.00  51.81   70
 19  \w   -116.00 -90.00   0.50    0.30    --  -81.00 -57.00  85.84   52
 20  \w   -114.00 -88.00   0.50    0.30    --  -80.00 -57.00 122.88   52
 21  \w   -124.00 -89.00   0.50    0.30    --  -81.00 -57.00 116.87   70
 22  \w   -116.00 -81.00   0.50    0.30    --  -72.00 -49.00 160.53   70
 23  \w   -122.00 -97.00   0.50    0.30    --  -81.00 -52.00  13.65   50
 24  \w   -121.00 -90.00   0.50    0.30    --  -81.00 -70.00   2.49   62
 25  \w   -108.00 -74.00   0.50    0.30    --  -64.00 -58.00 -61.06   68
 26  \w   -120.00 -94.00   0.50    0.30    --  -81.00 -45.00-145.07   52
 27  \w   -117.00 -80.00   0.50    0.30    --  -81.00 -85.00 -34.87   74
 28  \w   -107.00 -82.00   0.50    0.30    --  -75.91-156.00 -16.00   50
 29  \w    -98.00 -67.00   0.50    0.30    --  -62.09-156.00 -16.00   62
 30  \w     62.00  88.00   0.50    0.30    --   59.54-156.00 -16.00   52
 31  \w     79.00 112.00   0.50    0.30    --   73.46-156.00 -16.00   66
 32  \w     61.00  86.00   0.50    0.30    --   79.82-156.00 -16.00   50
 33  \w     87.00 121.00   0.50    0.30    --   83.00-138.00  27.65   68
 34  \w     64.00 116.00   0.50    0.30    --   83.00-130.00  60.22  104
 35  \w     40.00  72.00   0.50    0.30    --   79.82-111.00   0.00   64
 36  \w     60.00  86.00   0.50    0.30    --   79.82-120.00 139.00   52
 37  \w     40.00  65.00   0.50    0.30    --   73.46-120.00 139.00   50
 38  \w     43.00  68.00   0.50    0.30    --   59.54-120.00 139.00   50
 39  \w     73.00  99.00   0.50    0.30    --   79.82-111.00  90.00   52
 40  \w     71.00 100.00   0.50    0.30    --   79.82-111.00  60.00   58
 41  \w     75.00 100.00   0.50    0.30    --   79.82-111.00 -60.00   50
 42  \w     39.00  98.00   0.50    0.30    --   79.82-111.00-120.00  118
 43  \w     41.00  94.00   0.50    0.30    --   79.82-111.00-180.00  106
 44  \w     45.00  77.00   0.50    0.30    --   79.82 -95.00-120.00   64
 45  \w     39.00  66.00   0.50    0.30    --   79.82-111.00 -60.00   54
 46  \w     40.00  71.00   0.50    0.30    --   79.82 -95.00 -90.00   62
 47  \w     40.00  67.00   0.50    0.30    --   79.82 -95.00-150.00   54
 48  \w     41.00  86.00   0.50    0.30    --   79.82 -95.00-180.00   90
 49  \w     40.00  65.00   0.50    0.30    --   79.82 -95.00 -30.00   50
 50  \w     41.00  68.00   0.50    0.30    --   79.82 -95.00 -60.00   54
 51  \w     56.00  90.00   0.50    0.30    --   83.00-107.00   9.37   68
 52  \w     43.00 103.00   0.50    0.30    --   83.00-110.00 144.05  120
 53  \w     40.00  65.00   0.50    0.30    --   79.82 -95.00 150.00   50
 54  \w     46.00  74.00   0.50    0.30    --   83.00 -62.00 148.46   56
 55  \w     43.00  86.00   0.50    0.30    --   79.82 -95.00  90.00   86
 56  \w     22.00  62.00   0.50    0.30    --   59.54 -95.00-180.00   80
 57  \w     43.00 113.00   0.50    0.30    --   79.82   0.00   0.00  140
 58  \w     55.00  91.00   0.50    0.30    --   48.00  62.00-132.85   72
 59  \w     50.00  80.00   0.50    0.30    --   44.00  71.00 -40.83   60
 60  \w     61.00  86.00   0.50    0.30    --   52.00  65.00  -6.50   50
 61  \w     92.00 126.00   0.50    0.30    --   83.00  53.00 -23.78   68
 62  \w     82.00 128.00   0.50    0.30    --   79.82  30.00 -90.00   92
 63  \w     86.00 126.00   0.50    0.30    --   79.82  30.00  60.00   80
 64  \w     69.00 131.00   0.50    0.30    --   83.00  24.00 145.61  124
 65  \w     89.00 114.00   0.50    0.30    --   83.00  67.00 164.53   50
 66  \w     81.00 107.00   0.50    0.30    --   79.82  30.00 120.00   52
 67  \w     47.00 115.00   0.50    0.30    --   83.00   8.00  33.65  136
 68  \w     56.00 116.00   0.50    0.30    --   79.82   0.00-120.00  120
 69  \w     66.00  92.00   0.50    0.30    --   79.82   0.00-180.00   52
 70  \w     65.00 122.00   0.50    0.30    --   83.00  23.00-120.99  114
 71  \w     88.00 113.00   0.50    0.30    --   79.82 156.00  19.00   50
 72  \w     72.00  98.00   0.50    0.30    --   79.82 178.00 -30.00   52
 73  \w     61.00  86.00   0.50    0.30    --   73.46 156.00  19.00   50
 74  \w     53.00  85.00   0.50    0.30    --   79.82 178.00  60.00   64
 75  \w     60.00  86.00   0.50    0.30    --   79.82 178.00 120.00   52
 76  \w     67.00 120.00   0.50    0.30    --   79.82 178.00 150.00  106
;
_diffrn_measurement_device       'four-circle diffractometer'
_diffrn_measurement_device_type  'XtaLAB Synergy R, DW system, HyPix-Arc 150'
_diffrn_measurement_method       '\w scans'
_diffrn_orient_matrix_type       
'CrysAlisPro convention (1999,Acta A55,543-557)'
_diffrn_orient_matrix_UB_11      0.0182692000
_diffrn_orient_matrix_UB_12      0.0923308000
_diffrn_orient_matrix_UB_13      0.0003538000
_diffrn_orient_matrix_UB_21      -0.0446419000
_diffrn_orient_matrix_UB_22      0.0020315000
_diffrn_orient_matrix_UB_23      -0.1011767000
_diffrn_orient_matrix_UB_31      -0.1407939000
_diffrn_orient_matrix_UB_32      0.0113243000
_diffrn_orient_matrix_UB_33      0.0152902000
_diffrn_radiation_monochromator  mirror
_diffrn_radiation_probe          x-ray
_diffrn_radiation_type           'Cu K\a'
_diffrn_radiation_wavelength     1.54184
_diffrn_source                   'Rotating-anode X-ray tube'
_diffrn_source_type              'Rigaku (Cu) X-ray Source'
_reflns_Friedel_coverage         0.917
_reflns_Friedel_fraction_full    0.998
_reflns_Friedel_fraction_max     0.971
_reflns_number_gt                10430
_reflns_number_total             10685
_reflns_special_details          
;
 Reflections were merged by SHELXL according to the crystal
 class for the calculation of statistics and refinement.
 
 _reflns_Friedel_fraction is defined as the number of unique
 Friedel pairs measured divided by the number that would be
 possible theoretically, ignoring centric projections and
 systematic absences.
;
_reflns_threshold_expression     'I > 2\s(I)'
_computing_cell_refinement       'CrysAlisPro 1.171.42.65a (Rigaku OD, 2022)'
_computing_data_collection       'CrysAlisPro 1.171.42.65a (Rigaku OD, 2022)'
_computing_data_reduction        'CrysAlisPro 1.171.42.65a (Rigaku OD, 2022)'
_computing_molecular_graphics    'Olex2 1.5 (Dolomanov et al., 2009)'
_computing_publication_material  'Olex2 1.5 (Dolomanov et al., 2009)'
_computing_structure_refinement  'ShelXL 2018/3 (Sheldrick, 2015)'
_computing_structure_solution    'ShelXT 2018/2 (Sheldrick, 2015)'
_refine_diff_density_max         0.239
_refine_diff_density_min         -0.398
_refine_diff_density_rms         0.036
_refine_ls_abs_structure_details 
;
 Flack x determined using 4835 quotients [(I+)-(I-)]/[(I+)+(I-)]
 (Parsons, Flack and Wagner, Acta Cryst. B69 (2013) 249-259).
;
_refine_ls_abs_structure_Flack   -0.0220(16)
_refine_ls_extinction_coef       .
_refine_ls_extinction_method     none
_refine_ls_goodness_of_fit_ref   1.044
_refine_ls_hydrogen_treatment    constr
_refine_ls_matrix_type           full
_refine_ls_number_parameters     650
_refine_ls_number_reflns         10685
_refine_ls_number_restraints     1
_refine_ls_R_factor_all          0.0190
_refine_ls_R_factor_gt           0.0181
_refine_ls_restrained_S_all      1.044
_refine_ls_shift/su_max          0.001
_refine_ls_shift/su_mean         0.000
_refine_ls_structure_factor_coef Fsqd
_refine_ls_weighting_details     
'w=1/[\s^2^(Fo^2^)+(0.0201P)^2^+0.5962P] where P=(Fo^2^+2Fc^2^)/3'
_refine_ls_weighting_scheme      calc
_refine_ls_wR_factor_gt          0.0426
_refine_ls_wR_factor_ref         0.0428
_refine_special_details          ?
_olex2_refinement_description    
;
1. Fixed Uiso
 At 1.2 times of:
  All C(H) groups
 At 1.5 times of:
  All C(H,H,H) groups
2.a Aromatic/amide H refined with riding coordinates:
 C2(H2), C3(H3), C4(H4), C5(H5), C6(H6), C8(H8), C9(H9), C10(H10), C11(H11),
 C12(H12), C14(H14), C15(H15), C16(H16), C17(H17), C18(H18), C20(H20), C21(H21),
  C22(H22), C23(H23), C24(H24), C26(H26), C27(H27), C28(H28), C29(H29),
 C30(H30), C32(H32), C33(H33), C34(H34), C35(H35), C36(H36), C38(H38), C39(H39),
  C40(H40), C41(H41), C42(H42), C45(H45), C46(H46), C47(H47), C48(H48),
 C49(H49), C51(H51), C52(H52), C53(H53), C54(H54), C55(H55), C57(H57), C58(H58),
  C59(H59), C60(H60), C61(H61), C63(H63), C64(H64), C65(H65), C66(H66), C67(H67)
2.b Idealised Me refined as rotating group:
 C43(H43A,H43B,H43C)
;
_atom_sites_solution_hydrogens   geom
_atom_sites_solution_primary     dual
_atom_sites_solution_secondary   difmap
loop_
_atom_site_label
_atom_site_type_symbol
_atom_site_fract_x
_atom_site_fract_y
_atom_site_fract_z
_atom_site_U_iso_or_equiv
_atom_site_adp_type
_atom_site_occupancy
_atom_site_site_symmetry_order
_atom_site_calc_flag
_atom_site_refinement_flags_posn
_atom_site_refinement_flags_adp
_atom_site_refinement_flags_occupancy
_atom_site_disorder_assembly
_atom_site_disorder_group
Ru1 Ru 0.70781(2) 0.51042(2) 0.76692(2) 0.01356(4) Uani 1 1 d . . . . .
Cl1 Cl 0.91479(5) 0.46432(3) 0.83749(4) 0.01878(12) Uani 1 1 d . . . . .
P1 P 0.61821(5) 0.44583(4) 0.88152(4) 0.01447(11) Uani 1 1 d . . . . .
P2 P 0.75267(5) 0.63808(4) 0.83672(4) 0.01477(12) Uani 1 1 d . . . . .
C1 C 0.4574(2) 0.47678(15) 0.89996(16) 0.0171(5) Uani 1 1 d . . . . .
C2 C 0.3959(2) 0.54269(16) 0.85686(17) 0.0206(5) Uani 1 1 d . . . . .
H2 H 0.435724 0.571596 0.814526 0.025 Uiso 1 1 calc R U . . .
C3 C 0.2748(2) 0.56698(18) 0.87556(19) 0.0277(6) Uani 1 1 d . . . . .
H3 H 0.233192 0.612953 0.846785 0.033 Uiso 1 1 calc R U . . .
C4 C 0.2164(2) 0.5243(2) 0.93547(18) 0.0304(7) Uani 1 1 d . . . . .
H4 H 0.134732 0.541190 0.948489 0.037 Uiso 1 1 calc R U . . .
C5 C 0.2754(2) 0.45685(19) 0.97700(18) 0.0284(6) Uani 1 1 d . . . . .
H5 H 0.232715 0.426465 1.016693 0.034 Uiso 1 1 calc R U . . .
C6 C 0.3966(2) 0.43341(17) 0.96092(17) 0.0227(5) Uani 1 1 d . . . . .
H6 H 0.438338 0.388134 0.991072 0.027 Uiso 1 1 calc R U . . .
C7 C 0.5950(3) 0.33894(16) 0.84994(18) 0.0181(5) Uani 1 1 d . . . . .
C8 C 0.4709(2) 0.30644(16) 0.82795(18) 0.0243(5) Uani 1 1 d . . . . .
H8 H 0.397501 0.338694 0.833391 0.029 Uiso 1 1 calc R U . . .
C9 C 0.4543(3) 0.22728(19) 0.7982(2) 0.0356(7) Uani 1 1 d . . . . .
H9 H 0.369524 0.205853 0.783654 0.043 Uiso 1 1 calc R U . . .
C10 C 0.5588(3) 0.17959(18) 0.7895(2) 0.0384(7) Uani 1 1 d . . . . .
H10 H 0.546825 0.125418 0.769377 0.046 Uiso 1 1 calc R U . . .
C11 C 0.6818(3) 0.21149(17) 0.8105(2) 0.0343(7) Uani 1 1 d . . . . .
H11 H 0.754728 0.178746 0.805272 0.041 Uiso 1 1 calc R U . . .
C12 C 0.6998(3) 0.29042(16) 0.83902(19) 0.0260(6) Uani 1 1 d . . . . .
H12 H 0.784783 0.311866 0.851335 0.031 Uiso 1 1 calc R U . . .
C13 C 0.7055(2) 0.44467(15) 0.99585(16) 0.0188(5) Uani 1 1 d . . . . .
C14 C 0.8172(2) 0.39800(16) 1.02083(17) 0.0222(5) Uani 1 1 d . . . . .
H14 H 0.846779 0.363217 0.978671 0.027 Uiso 1 1 calc R U . . .
C15 C 0.8848(3) 0.40226(18) 1.10666(18) 0.0272(6) Uani 1 1 d . . . . .
H15 H 0.960946 0.371003 1.122477 0.033 Uiso 1 1 calc R U . . .
C16 C 0.8419(3) 0.45183(18) 1.16938(18) 0.0289(6) Uani 1 1 d . . . . .
H16 H 0.888003 0.454187 1.228137 0.035 Uiso 1 1 calc R U . . .
C17 C 0.7313(2) 0.4980(2) 1.14584(17) 0.0293(7) Uani 1 1 d . . . . .
H17 H 0.701068 0.531697 1.188702 0.035 Uiso 1 1 calc R U . . .
C18 C 0.6644(2) 0.49493(15) 1.05934(16) 0.0219(6) Uani 1 1 d . . . . .
H18 H 0.589804 0.527546 1.043453 0.026 Uiso 1 1 calc R U . . .
C19 C 0.6063(3) 0.69521(17) 0.84657(18) 0.0186(5) Uani 1 1 d . . . . .
C20 C 0.5653(2) 0.70046(16) 0.92973(17) 0.0218(5) Uani 1 1 d . . . . .
H20 H 0.618237 0.679280 0.980818 0.026 Uiso 1 1 calc R U . . .
C21 C 0.4482(3) 0.73637(17) 0.93790(19) 0.0282(6) Uani 1 1 d . . . . .
H21 H 0.420818 0.739376 0.994376 0.034 Uiso 1 1 calc R U . . .
C22 C 0.3712(3) 0.76782(18) 0.8638(2) 0.0323(7) Uani 1 1 d . . . . .
H22 H 0.291231 0.792732 0.869646 0.039 Uiso 1 1 calc R U . . .
C23 C 0.4103(3) 0.76309(17) 0.7812(2) 0.0281(6) Uani 1 1 d . . . . .
H23 H 0.357277 0.785015 0.730581 0.034 Uiso 1 1 calc R U . . .
C24 C 0.5266(2) 0.72646(16) 0.77217(17) 0.0212(5) Uani 1 1 d . . . . .
H24 H 0.552260 0.722575 0.715217 0.025 Uiso 1 1 calc R U . . .
C25 C 0.8464(2) 0.69947(15) 0.76906(15) 0.0173(5) Uani 1 1 d . . . . .
C26 C 0.9620(2) 0.66566(15) 0.75158(17) 0.0208(5) Uani 1 1 d . . . . .
H26 H 0.984933 0.612377 0.771127 0.025 Uiso 1 1 calc R U . . .
C27 C 1.0434(3) 0.70928(16) 0.70597(18) 0.0247(5) Uani 1 1 d . . . . .
H27 H 1.122398 0.686209 0.695018 0.030 Uiso 1 1 calc R U . . .
C28 C 1.0094(3) 0.78695(17) 0.67616(19) 0.0285(6) Uani 1 1 d . . . . .
H28 H 1.064576 0.816586 0.644045 0.034 Uiso 1 1 calc R U . . .
C29 C 0.8955(3) 0.82086(17) 0.69326(18) 0.0265(6) Uani 1 1 d . . . . .
H29 H 0.872311 0.873813 0.672691 0.032 Uiso 1 1 calc R U . . .
C30 C 0.8146(2) 0.77789(16) 0.74046(17) 0.0218(5) Uani 1 1 d . . . . .
H30 H 0.737388 0.802058 0.753272 0.026 Uiso 1 1 calc R U . . .
C31 C 0.8479(2) 0.65956(15) 0.94632(16) 0.0181(5) Uani 1 1 d . . . . .
C32 C 0.9063(2) 0.60202(16) 1.00472(16) 0.0197(5) Uani 1 1 d . . . . .
H32 H 0.902838 0.546691 0.988023 0.024 Uiso 1 1 calc R U . . .
C33 C 0.9704(2) 0.62482(17) 1.08819(17) 0.0253(6) Uani 1 1 d . . . . .
H33 H 1.011002 0.584922 1.127807 0.030 Uiso 1 1 calc R U . . .
C34 C 0.9753(2) 0.70492(18) 1.11363(17) 0.0270(6) Uani 1 1 d . . . . .
H34 H 1.015837 0.719800 1.171478 0.032 Uiso 1 1 calc R U . . .
C35 C 0.9206(3) 0.76374(17) 1.05430(19) 0.0279(6) Uani 1 1 d . . . . .
H35 H 0.925667 0.819087 1.070904 0.033 Uiso 1 1 calc R U . . .
C36 C 0.8586(3) 0.74134(16) 0.97088(18) 0.0251(6) Uani 1 1 d . . . . .
H36 H 0.823036 0.781667 0.929910 0.030 Uiso 1 1 calc R U . . .
C37 C 0.7489(3) 0.43739(18) 0.64435(16) 0.0245(6) Uani 1 1 d . . . . .
C38 C 0.7719(2) 0.5213(2) 0.63210(15) 0.0249(6) Uani 1 1 d . . . . .
H38 H 0.854181 0.538741 0.620752 0.030 Uiso 1 1 calc R U . . .
C39 C 0.6743(3) 0.57817(18) 0.63666(16) 0.0242(6) Uani 1 1 d . . . . .
H39 H 0.689097 0.633453 0.624961 0.029 Uiso 1 1 calc R U . . .
C40 C 0.5532(3) 0.55375(18) 0.65867(17) 0.0231(6) Uani 1 1 d . . . . .
H40 H 0.487223 0.592346 0.662712 0.028 Uiso 1 1 calc R U . . .
C41 C 0.5328(3) 0.47203(18) 0.67426(17) 0.0214(6) Uani 1 1 d . . . . .
H41 H 0.453786 0.455264 0.691829 0.026 Uiso 1 1 calc R U . . .
C42 C 0.6286(2) 0.41377(17) 0.66417(16) 0.0211(5) Uani 1 1 d . . . . .
H42 H 0.610742 0.358063 0.670964 0.025 Uiso 1 1 calc R U . . .
C43 C 0.8525(3) 0.3764(2) 0.6377(2) 0.0356(7) Uani 1 1 d . . . . .
H43A H 0.923967 0.384471 0.686538 0.053 Uiso 1 1 calc R U . . .
H43B H 0.884078 0.382973 0.580858 0.053 Uiso 1 1 calc R U . . .
H43C H 0.817162 0.321932 0.641262 0.053 Uiso 1 1 calc R U . . .
C44 C 0.2817(2) 0.51277(19) 0.36309(13) 0.0177(4) Uani 1 1 d . . . . .
C45 C 0.2187(2) 0.5181(2) 0.27549(15) 0.0218(5) Uani 1 1 d . . . . .
H45 H 0.134797 0.541271 0.264840 0.026 Uiso 1 1 calc R U . . .
C46 C 0.2729(3) 0.49098(15) 0.20317(17) 0.0275(6) Uani 1 1 d . . . . .
H46 H 0.226183 0.496066 0.144815 0.033 Uiso 1 1 calc R U . . .
C47 C 0.3954(3) 0.45643(16) 0.21618(18) 0.0282(6) Uani 1 1 d . . . . .
H47 H 0.433133 0.437701 0.167135 0.034 Uiso 1 1 calc R U . . .
C48 C 0.4613(3) 0.44987(16) 0.30162(19) 0.0260(6) Uani 1 1 d . . . . .
H48 H 0.545195 0.426654 0.311611 0.031 Uiso 1 1 calc R U . . .
C49 C 0.4053(2) 0.47707(16) 0.37317(18) 0.0226(5) Uani 1 1 d . . . . .
H49 H 0.452395 0.471368 0.431329 0.027 Uiso 1 1 calc R U . . .
C50 C 0.2940(2) 0.63579(15) 0.47761(15) 0.0193(5) Uani 1 1 d . . . . .
C51 C 0.4209(3) 0.65252(17) 0.46412(18) 0.0258(6) Uani 1 1 d . . . . .
H51 H 0.465355 0.613204 0.434939 0.031 Uiso 1 1 calc R U . . .
C52 C 0.4842(3) 0.72372(19) 0.4914(2) 0.0330(6) Uani 1 1 d . . . . .
H52 H 0.570394 0.731814 0.480980 0.040 Uiso 1 1 calc R U . . .
C53 C 0.4238(3) 0.78315(18) 0.5336(2) 0.0348(7) Uani 1 1 d . . . . .
H53 H 0.467361 0.831867 0.552693 0.042 Uiso 1 1 calc R U . . .
C54 C 0.2979(3) 0.76966(17) 0.54726(19) 0.0302(6) Uani 1 1 d . . . . .
H54 H 0.254032 0.809890 0.575532 0.036 Uiso 1 1 calc R U . . .
C55 C 0.2348(3) 0.69760(16) 0.51996(17) 0.0242(5) Uani 1 1 d . . . . .
H55 H 0.148586 0.690071 0.530423 0.029 Uiso 1 1 calc R U . . .
C56 C 0.0631(2) 0.56433(15) 0.41710(15) 0.0184(5) Uani 1 1 d . . . . .
C57 C 0.0128(3) 0.63263(16) 0.37017(17) 0.0247(5) Uani 1 1 d . . . . .
H57 H 0.071369 0.672135 0.354966 0.030 Uiso 1 1 calc R U . . .
C58 C -0.1195(3) 0.64570(18) 0.34448(18) 0.0299(6) Uani 1 1 d . . . . .
H58 H -0.148944 0.693263 0.312785 0.036 Uiso 1 1 calc R U . . .
C59 C -0.2078(3) 0.58914(19) 0.36532(18) 0.0300(6) Uani 1 1 d . . . . .
H59 H -0.297986 0.597906 0.349289 0.036 Uiso 1 1 calc R U . . .
C60 C -0.1619(2) 0.5199(2) 0.40979(16) 0.0279(6) Uani 1 1 d . . . . .
H60 H -0.221111 0.480132 0.423501 0.033 Uiso 1 1 calc R U . . .
C61 C -0.0295(2) 0.5077(2) 0.43482(14) 0.0227(4) Uani 1 1 d . . . . .
H61 H -0.000890 0.459297 0.465026 0.027 Uiso 1 1 calc R U . . .
C62 C 0.2333(2) 0.48689(14) 0.53200(16) 0.0169(5) Uani 1 1 d . . . . .
C63 C 0.2573(2) 0.40379(16) 0.52640(17) 0.0219(5) Uani 1 1 d . . . . .
H63 H 0.284068 0.383252 0.473984 0.026 Uiso 1 1 calc R U . . .
C64 C 0.2433(3) 0.35024(16) 0.59488(18) 0.0266(6) Uani 1 1 d . . . . .
H64 H 0.260063 0.294380 0.588154 0.032 Uiso 1 1 calc R U . . .
C65 C 0.2051(2) 0.37774(17) 0.67256(17) 0.0232(5) Uani 1 1 d . . . . .
H65 H 0.194442 0.341245 0.718972 0.028 Uiso 1 1 calc R U . . .
C66 C 0.1826(2) 0.45978(17) 0.68123(16) 0.0222(5) Uani 1 1 d . . . . .
H66 H 0.156839 0.479942 0.734132 0.027 Uiso 1 1 calc R U . . .
C67 C 0.19786(19) 0.5123(2) 0.61277(14) 0.0208(4) Uani 1 1 d . . . . .
H67 H 0.183631 0.568327 0.620911 0.025 Uiso 1 1 calc R U . . .
B1 B 0.2201(3) 0.54971(17) 0.44710(18) 0.0170(5) Uani 1 1 d . . . . .

loop_
_atom_site_aniso_label
_atom_site_aniso_U_11
_atom_site_aniso_U_22
_atom_site_aniso_U_33
_atom_site_aniso_U_23
_atom_site_aniso_U_13
_atom_site_aniso_U_12
Ru1 0.01261(7) 0.01575(8) 0.01225(7) -0.00142(8) 0.00170(5) 0.00018(8)
Cl1 0.0142(2) 0.0211(3) 0.0208(3) -0.0002(2) 0.0020(2) 0.0027(2)
P1 0.0132(3) 0.0156(3) 0.0145(3) -0.0006(2) 0.0019(2) 0.0002(2)
P2 0.0140(3) 0.0158(3) 0.0142(3) -0.0006(2) 0.0007(2) 0.0012(2)
C1 0.0138(10) 0.0209(11) 0.0166(11) -0.0044(9) 0.0022(9) -0.0017(9)
C2 0.0149(11) 0.0230(12) 0.0233(12) -0.0057(10) 0.0014(9) -0.0012(9)
C3 0.0175(12) 0.0288(14) 0.0347(15) -0.0096(12) -0.0024(10) 0.0052(11)
C4 0.0149(11) 0.044(2) 0.0327(13) -0.0194(14) 0.0055(9) 0.0000(12)
C5 0.0233(13) 0.0408(17) 0.0231(13) -0.0105(12) 0.0095(10) -0.0101(12)
C6 0.0214(12) 0.0265(14) 0.0205(12) -0.0029(10) 0.0042(9) -0.0051(11)
C7 0.0208(13) 0.0146(12) 0.0182(12) 0.0003(10) 0.0009(10) 0.0008(10)
C8 0.0183(12) 0.0222(13) 0.0297(14) -0.0038(11) -0.0046(10) 0.0010(10)
C9 0.0242(14) 0.0272(16) 0.051(2) -0.0095(14) -0.0086(13) -0.0040(12)
C10 0.0348(16) 0.0194(14) 0.056(2) -0.0114(14) -0.0084(14) 0.0010(12)
C11 0.0276(14) 0.0213(14) 0.0518(19) -0.0094(13) -0.0010(13) 0.0055(12)
C12 0.0202(12) 0.0223(14) 0.0347(15) -0.0047(11) 0.0014(11) 0.0001(11)
C13 0.0171(11) 0.0213(12) 0.0176(12) 0.0021(10) 0.0020(9) -0.0043(10)
C14 0.0203(12) 0.0229(13) 0.0232(13) 0.0067(10) 0.0031(10) -0.0008(10)
C15 0.0210(13) 0.0312(15) 0.0274(14) 0.0112(11) -0.0028(10) -0.0052(11)
C16 0.0285(13) 0.0364(15) 0.0191(12) 0.0054(12) -0.0042(10) -0.0108(12)
C17 0.0301(12) 0.0372(19) 0.0206(11) -0.0049(12) 0.0036(9) -0.0094(13)
C18 0.0214(11) 0.0241(17) 0.0200(11) -0.0002(10) 0.0021(9) -0.0025(10)
C19 0.0186(12) 0.0163(12) 0.0206(13) -0.0022(10) 0.0024(10) 0.0024(10)
C20 0.0215(12) 0.0227(13) 0.0207(12) -0.0057(10) 0.0021(9) -0.0004(10)
C21 0.0266(13) 0.0292(15) 0.0307(15) -0.0154(12) 0.0104(11) -0.0010(11)
C22 0.0206(13) 0.0289(15) 0.0482(18) -0.0115(13) 0.0073(12) 0.0061(11)
C23 0.0219(13) 0.0241(14) 0.0365(16) 0.0006(12) -0.0009(11) 0.0032(11)
C24 0.0192(12) 0.0211(13) 0.0225(13) -0.0002(10) 0.0007(10) 0.0011(10)
C25 0.0174(11) 0.0188(12) 0.0152(11) -0.0006(9) 0.0007(9) -0.0015(9)
C26 0.0206(12) 0.0165(12) 0.0257(13) -0.0014(10) 0.0049(10) 0.0019(10)
C27 0.0266(13) 0.0217(13) 0.0276(14) 0.0004(11) 0.0100(11) 0.0009(11)
C28 0.0334(14) 0.0252(14) 0.0290(14) 0.0039(11) 0.0115(11) -0.0025(12)
C29 0.0312(14) 0.0190(13) 0.0287(14) 0.0056(11) 0.0030(11) 0.0014(11)
C30 0.0201(12) 0.0200(13) 0.0250(13) 0.0010(10) 0.0026(10) 0.0033(10)
C31 0.0146(11) 0.0224(13) 0.0168(11) -0.0018(10) 0.0009(9) -0.0007(9)
C32 0.0157(11) 0.0204(12) 0.0223(12) 0.0014(10) 0.0010(9) -0.0013(10)
C33 0.0206(12) 0.0315(15) 0.0216(13) 0.0043(11) -0.0040(10) -0.0041(11)
C34 0.0230(13) 0.0356(16) 0.0206(13) -0.0044(11) -0.0021(10) -0.0074(12)
C35 0.0257(13) 0.0269(15) 0.0288(14) -0.0078(11) -0.0024(11) -0.0043(11)
C36 0.0289(13) 0.0191(13) 0.0247(14) -0.0015(11) -0.0040(11) 0.0000(11)
C37 0.0250(13) 0.0351(16) 0.0136(11) -0.0105(11) 0.0032(10) -0.0009(12)
C38 0.0252(11) 0.0383(18) 0.0124(10) -0.0051(12) 0.0063(8) -0.0108(13)
C39 0.0349(15) 0.0258(14) 0.0104(11) 0.0020(10) -0.0016(10) -0.0043(12)
C40 0.0253(14) 0.0292(15) 0.0123(12) -0.0006(11) -0.0053(10) 0.0066(12)
C41 0.0172(12) 0.0314(15) 0.0145(12) -0.0029(11) -0.0011(9) -0.0009(11)
C42 0.0234(12) 0.0241(13) 0.0145(11) -0.0049(10) -0.0006(9) -0.0026(11)
C43 0.0288(14) 0.0442(18) 0.0341(16) -0.0198(14) 0.0056(12) 0.0061(13)
C44 0.0231(10) 0.0115(9) 0.0187(10) 0.0007(12) 0.0042(8) -0.0027(12)
C45 0.0254(11) 0.0200(14) 0.0201(10) 0.0014(12) 0.0039(8) 0.0000(12)
C46 0.0379(14) 0.0271(17) 0.0176(11) 0.0000(9) 0.0048(10) 0.0010(11)
C47 0.0402(15) 0.0233(14) 0.0247(13) -0.0006(11) 0.0167(12) 0.0007(12)
C48 0.0279(13) 0.0190(13) 0.0334(15) 0.0022(11) 0.0116(11) 0.0039(11)
C49 0.0244(12) 0.0192(11) 0.0240(13) 0.0007(10) 0.0031(10) 0.0016(10)
C50 0.0252(12) 0.0177(12) 0.0142(11) 0.0019(9) 0.0003(9) -0.0013(10)
C51 0.0283(13) 0.0244(14) 0.0248(13) -0.0015(11) 0.0046(10) -0.0047(11)
C52 0.0339(15) 0.0350(16) 0.0303(15) 0.0005(12) 0.0051(12) -0.0133(13)
C53 0.0529(18) 0.0222(14) 0.0282(15) -0.0030(11) 0.0028(13) -0.0165(14)
C54 0.0466(17) 0.0195(14) 0.0241(14) -0.0045(11) 0.0042(12) -0.0038(12)
C55 0.0322(14) 0.0224(13) 0.0180(12) -0.0008(10) 0.0044(10) -0.0024(11)
C56 0.0219(12) 0.0186(12) 0.0145(11) -0.0032(9) 0.0021(9) 0.0007(10)
C57 0.0270(13) 0.0218(13) 0.0236(13) 0.0029(11) -0.0007(10) 0.0022(11)
C58 0.0319(14) 0.0280(15) 0.0274(14) -0.0009(12) -0.0029(11) 0.0105(12)
C59 0.0211(13) 0.0426(17) 0.0249(13) -0.0049(12) -0.0009(10) 0.0073(12)
C60 0.0229(11) 0.0370(18) 0.0233(11) -0.0028(13) 0.0022(9) -0.0033(13)
C61 0.0234(10) 0.0241(11) 0.0197(10) -0.0014(14) 0.0009(8) 0.0011(14)
C62 0.0134(10) 0.0185(13) 0.0179(11) 0.0009(8) -0.0006(8) -0.0011(8)
C63 0.0256(12) 0.0199(13) 0.0207(12) 0.0005(10) 0.0054(10) 0.0015(10)
C64 0.0326(14) 0.0182(13) 0.0301(14) 0.0067(11) 0.0084(11) 0.0040(11)
C65 0.0219(12) 0.0282(14) 0.0192(12) 0.0093(11) 0.0023(10) -0.0004(11)
C66 0.0185(11) 0.0316(14) 0.0162(11) -0.0015(10) 0.0024(9) -0.0039(11)
C67 0.0208(10) 0.0194(11) 0.0218(10) -0.0022(14) 0.0019(8) -0.0029(14)
B1 0.0199(13) 0.0154(13) 0.0153(12) -0.0001(10) 0.0017(10) -0.0003(10)

_geom_special_details            
;
 All esds (except the esd in the dihedral angle between two l.s. planes)
 are estimated using the full covariance matrix.  The cell esds are taken
 into account individually in the estimation of esds in distances, angles
 and torsion angles; correlations between esds in cell parameters are only
 used when they are defined by crystal symmetry.  An approximate (isotropic)
 treatment of cell esds is used for estimating esds involving l.s. planes.
;
loop_
_geom_bond_atom_site_label_1
_geom_bond_atom_site_label_2
_geom_bond_distance
_geom_bond_site_symmetry_2
_geom_bond_publ_flag
Ru1 Cl1 2.3913(6) . ?
Ru1 P1 2.3632(6) . ?
Ru1 P2 2.3803(6) . ?
Ru1 C37 2.321(2) . ?
Ru1 C38 2.266(2) . ?
Ru1 C39 2.260(2) . ?
Ru1 C40 2.243(3) . ?
Ru1 C41 2.227(3) . ?
Ru1 C42 2.302(2) . ?
P1 C1 1.824(2) . ?
P1 C7 1.840(3) . ?
P1 C13 1.838(2) . ?
P2 C19 1.828(3) . ?
P2 C25 1.838(2) . ?
P2 C31 1.843(2) . ?
C1 C2 1.381(3) . ?
C1 C6 1.403(3) . ?
C2 H2 0.9500 . ?
C2 C3 1.402(3) . ?
C3 H3 0.9500 . ?
C3 C4 1.372(4) . ?
C4 H4 0.9500 . ?
C4 C5 1.381(4) . ?
C5 H5 0.9500 . ?
C5 C6 1.386(4) . ?
C6 H6 0.9500 . ?
C7 C8 1.399(4) . ?
C7 C12 1.391(4) . ?
C8 H8 0.9500 . ?
C8 C9 1.389(4) . ?
C9 H9 0.9500 . ?
C9 C10 1.373(4) . ?
C10 H10 0.9500 . ?
C10 C11 1.384(4) . ?
C11 H11 0.9500 . ?
C11 C12 1.381(4) . ?
C12 H12 0.9500 . ?
C13 C14 1.405(3) . ?
C13 C18 1.394(3) . ?
C14 H14 0.9500 . ?
C14 C15 1.389(4) . ?
C15 H15 0.9500 . ?
C15 C16 1.387(4) . ?
C16 H16 0.9500 . ?
C16 C17 1.389(4) . ?
C17 H17 0.9500 . ?
C17 C18 1.395(3) . ?
C18 H18 0.9500 . ?
C19 C20 1.403(4) . ?
C19 C24 1.399(4) . ?
C20 H20 0.9500 . ?
C20 C21 1.387(4) . ?
C21 H21 0.9500 . ?
C21 C22 1.383(4) . ?
C22 H22 0.9500 . ?
C22 C23 1.386(4) . ?
C23 H23 0.9500 . ?
C23 C24 1.387(4) . ?
C24 H24 0.9500 . ?
C25 C26 1.397(3) . ?
C25 C30 1.393(4) . ?
C26 H26 0.9500 . ?
C26 C27 1.384(3) . ?
C27 H27 0.9500 . ?
C27 C28 1.392(4) . ?
C28 H28 0.9500 . ?
C28 C29 1.380(4) . ?
C29 H29 0.9500 . ?
C29 C30 1.390(4) . ?
C30 H30 0.9500 . ?
C31 C32 1.381(3) . ?
C31 C36 1.405(4) . ?
C32 H32 0.9500 . ?
C32 C33 1.395(3) . ?
C33 H33 0.9500 . ?
C33 C34 1.380(4) . ?
C34 H34 0.9500 . ?
C34 C35 1.391(4) . ?
C35 H35 0.9500 . ?
C35 C36 1.385(4) . ?
C36 H36 0.9500 . ?
C37 C38 1.428(4) . ?
C37 C42 1.397(4) . ?
C37 C43 1.497(4) . ?
C38 H38 0.9500 . ?
C38 C39 1.400(4) . ?
C39 H39 0.9500 . ?
C39 C40 1.421(4) . ?
C40 H40 0.9500 . ?
C40 C41 1.396(4) . ?
C41 H41 0.9500 . ?
C41 C42 1.417(4) . ?
C42 H42 0.9500 . ?
C43 H43A 0.9800 . ?
C43 H43B 0.9800 . ?
C43 H43C 0.9800 . ?
C44 C45 1.397(3) . ?
C44 C49 1.411(3) . ?
C44 B1 1.639(3) . ?
C45 H45 0.9500 . ?
C45 C46 1.390(3) . ?
C46 H46 0.9500 . ?
C46 C47 1.392(4) . ?
C47 H47 0.9500 . ?
C47 C48 1.380(4) . ?
C48 H48 0.9500 . ?
C48 C49 1.391(4) . ?
C49 H49 0.9500 . ?
C50 C51 1.404(4) . ?
C50 C55 1.404(4) . ?
C50 B1 1.654(4) . ?
C51 H51 0.9500 . ?
C51 C52 1.385(4) . ?
C52 H52 0.9500 . ?
C52 C53 1.382(4) . ?
C53 H53 0.9500 . ?
C53 C54 1.385(4) . ?
C54 H54 0.9500 . ?
C54 C55 1.396(4) . ?
C55 H55 0.9500 . ?
C56 C57 1.397(4) . ?
C56 C61 1.405(4) . ?
C56 B1 1.655(3) . ?
C57 H57 0.9500 . ?
C57 C58 1.397(4) . ?
C58 H58 0.9500 . ?
C58 C59 1.387(4) . ?
C59 H59 0.9500 . ?
C59 C60 1.379(4) . ?
C60 H60 0.9500 . ?
C60 C61 1.395(3) . ?
C61 H61 0.9500 . ?
C62 C63 1.404(3) . ?
C62 C67 1.404(3) . ?
C62 B1 1.649(3) . ?
C63 H63 0.9500 . ?
C63 C64 1.394(4) . ?
C64 H64 0.9500 . ?
C64 C65 1.384(4) . ?
C65 H65 0.9500 . ?
C65 C66 1.388(4) . ?
C66 H66 0.9500 . ?
C66 C67 1.387(4) . ?
C67 H67 0.9500 . ?

loop_
_geom_angle_atom_site_label_1
_geom_angle_atom_site_label_2
_geom_angle_atom_site_label_3
_geom_angle
_geom_angle_site_symmetry_1
_geom_angle_site_symmetry_3
_geom_angle_publ_flag
P1 Ru1 Cl1 87.68(2) . . ?
P1 Ru1 P2 98.34(2) . . ?
P2 Ru1 Cl1 88.86(2) . . ?
C37 Ru1 Cl1 85.82(7) . . ?
C37 Ru1 P1 120.25(7) . . ?
C37 Ru1 P2 140.70(7) . . ?
C38 Ru1 Cl1 93.31(7) . . ?
C38 Ru1 P1 156.06(8) . . ?
C38 Ru1 P2 105.60(8) . . ?
C38 Ru1 C37 36.24(11) . . ?
C38 Ru1 C42 64.20(10) . . ?
C39 Ru1 Cl1 124.06(7) . . ?
C39 Ru1 P1 148.05(7) . . ?
C39 Ru1 P2 86.84(7) . . ?
C39 Ru1 C37 64.81(10) . . ?
C39 Ru1 C38 36.03(10) . . ?
C39 Ru1 C42 75.93(10) . . ?
C40 Ru1 Cl1 159.06(7) . . ?
C40 Ru1 P1 111.35(8) . . ?
C40 Ru1 P2 96.59(8) . . ?
C40 Ru1 C37 77.16(10) . . ?
C40 Ru1 C38 65.76(10) . . ?
C40 Ru1 C39 36.77(10) . . ?
C40 Ru1 C42 65.10(10) . . ?
C41 Ru1 Cl1 142.59(8) . . ?
C41 Ru1 P1 87.55(7) . . ?
C41 Ru1 P2 128.54(8) . . ?
C41 Ru1 C37 65.05(9) . . ?
C41 Ru1 C38 77.19(9) . . ?
C41 Ru1 C39 65.41(10) . . ?
C41 Ru1 C40 36.39(9) . . ?
C41 Ru1 C42 36.43(10) . . ?
C42 Ru1 Cl1 106.87(7) . . ?
C42 Ru1 P1 92.62(7) . . ?
C42 Ru1 P2 161.22(7) . . ?
C42 Ru1 C37 35.18(9) . . ?
C1 P1 Ru1 117.97(8) . . ?
C1 P1 C7 102.86(12) . . ?
C1 P1 C13 101.11(11) . . ?
C7 P1 Ru1 107.07(9) . . ?
C13 P1 Ru1 120.60(8) . . ?
C13 P1 C7 105.32(12) . . ?
C19 P2 Ru1 112.72(9) . . ?
C19 P2 C25 106.76(12) . . ?
C19 P2 C31 99.71(12) . . ?
C25 P2 Ru1 109.03(8) . . ?
C25 P2 C31 98.09(11) . . ?
C31 P2 Ru1 128.19(8) . . ?
C2 C1 P1 121.50(19) . . ?
C2 C1 C6 119.6(2) . . ?
C6 C1 P1 118.92(19) . . ?
C1 C2 H2 120.0 . . ?
C1 C2 C3 120.0(3) . . ?
C3 C2 H2 120.0 . . ?
C2 C3 H3 120.0 . . ?
C4 C3 C2 119.9(3) . . ?
C4 C3 H3 120.0 . . ?
C3 C4 H4 119.7 . . ?
C3 C4 C5 120.5(2) . . ?
C5 C4 H4 119.7 . . ?
C4 C5 H5 119.9 . . ?
C4 C5 C6 120.2(3) . . ?
C6 C5 H5 119.9 . . ?
C1 C6 H6 120.1 . . ?
C5 C6 C1 119.8(3) . . ?
C5 C6 H6 120.1 . . ?
C8 C7 P1 120.9(2) . . ?
C12 C7 P1 120.8(2) . . ?
C12 C7 C8 118.1(2) . . ?
C7 C8 H8 119.8 . . ?
C9 C8 C7 120.4(2) . . ?
C9 C8 H8 119.8 . . ?
C8 C9 H9 119.6 . . ?
C10 C9 C8 120.9(3) . . ?
C10 C9 H9 119.6 . . ?
C9 C10 H10 120.4 . . ?
C9 C10 C11 119.1(3) . . ?
C11 C10 H10 120.4 . . ?
C10 C11 H11 119.7 . . ?
C12 C11 C10 120.7(3) . . ?
C12 C11 H11 119.7 . . ?
C7 C12 H12 119.6 . . ?
C11 C12 C7 120.8(3) . . ?
C11 C12 H12 119.6 . . ?
C14 C13 P1 122.27(19) . . ?
C18 C13 P1 119.32(18) . . ?
C18 C13 C14 118.3(2) . . ?
C13 C14 H14 119.7 . . ?
C15 C14 C13 120.6(3) . . ?
C15 C14 H14 119.7 . . ?
C14 C15 H15 119.8 . . ?
C16 C15 C14 120.4(3) . . ?
C16 C15 H15 119.8 . . ?
C15 C16 H16 120.2 . . ?
C15 C16 C17 119.6(2) . . ?
C17 C16 H16 120.2 . . ?
C16 C17 H17 120.0 . . ?
C16 C17 C18 120.1(3) . . ?
C18 C17 H17 120.0 . . ?
C13 C18 C17 120.9(2) . . ?
C13 C18 H18 119.5 . . ?
C17 C18 H18 119.5 . . ?
C20 C19 P2 119.0(2) . . ?
C24 C19 P2 121.8(2) . . ?
C24 C19 C20 118.8(2) . . ?
C19 C20 H20 119.8 . . ?
C21 C20 C19 120.4(3) . . ?
C21 C20 H20 119.8 . . ?
C20 C21 H21 120.0 . . ?
C22 C21 C20 120.0(3) . . ?
C22 C21 H21 120.0 . . ?
C21 C22 H22 119.9 . . ?
C21 C22 C23 120.2(3) . . ?
C23 C22 H22 119.9 . . ?
C22 C23 H23 119.9 . . ?
C22 C23 C24 120.2(3) . . ?
C24 C23 H23 119.9 . . ?
C19 C24 H24 119.9 . . ?
C23 C24 C19 120.3(3) . . ?
C23 C24 H24 119.9 . . ?
C26 C25 P2 116.11(19) . . ?
C30 C25 P2 124.63(19) . . ?
C30 C25 C26 119.1(2) . . ?
C25 C26 H26 119.8 . . ?
C27 C26 C25 120.4(2) . . ?
C27 C26 H26 119.8 . . ?
C26 C27 H27 120.0 . . ?
C26 C27 C28 120.0(2) . . ?
C28 C27 H27 120.0 . . ?
C27 C28 H28 120.0 . . ?
C29 C28 C27 120.0(3) . . ?
C29 C28 H28 120.0 . . ?
C28 C29 H29 119.9 . . ?
C28 C29 C30 120.3(2) . . ?
C30 C29 H29 119.9 . . ?
C25 C30 H30 119.9 . . ?
C29 C30 C25 120.2(2) . . ?
C29 C30 H30 119.9 . . ?
C32 C31 P2 125.09(19) . . ?
C32 C31 C36 119.0(2) . . ?
C36 C31 P2 115.94(19) . . ?
C31 C32 H32 119.9 . . ?
C31 C32 C33 120.2(2) . . ?
C33 C32 H32 119.9 . . ?
C32 C33 H33 119.7 . . ?
C34 C33 C32 120.5(2) . . ?
C34 C33 H33 119.7 . . ?
C33 C34 H34 120.1 . . ?
C33 C34 C35 119.8(2) . . ?
C35 C34 H34 120.1 . . ?
C34 C35 H35 120.1 . . ?
C36 C35 C34 119.8(3) . . ?
C36 C35 H35 120.1 . . ?
C31 C36 H36 119.7 . . ?
C35 C36 C31 120.6(3) . . ?
C35 C36 H36 119.7 . . ?
C38 C37 Ru1 69.77(14) . . ?
C38 C37 C43 120.6(2) . . ?
C42 C37 Ru1 71.65(14) . . ?
C42 C37 C38 118.5(2) . . ?
C42 C37 C43 120.9(3) . . ?
C43 C37 Ru1 129.27(19) . . ?
Ru1 C38 H38 126.5 . . ?
C37 C38 Ru1 73.99(14) . . ?
C37 C38 H38 119.7 . . ?
C39 C38 Ru1 71.75(13) . . ?
C39 C38 C37 120.6(2) . . ?
C39 C38 H38 119.7 . . ?
Ru1 C39 H39 129.5 . . ?
C38 C39 Ru1 72.22(14) . . ?
C38 C39 H39 119.8 . . ?
C38 C39 C40 120.4(3) . . ?
C40 C39 Ru1 70.98(15) . . ?
C40 C39 H39 119.8 . . ?
Ru1 C40 H40 128.1 . . ?
C39 C40 Ru1 72.25(15) . . ?
C39 C40 H40 120.6 . . ?
C41 C40 Ru1 71.15(17) . . ?
C41 C40 C39 118.8(3) . . ?
C41 C40 H40 120.6 . . ?
Ru1 C41 H41 124.9 . . ?
C40 C41 Ru1 72.46(17) . . ?
C40 C41 H41 119.6 . . ?
C40 C41 C42 120.8(3) . . ?
C42 C41 Ru1 74.68(15) . . ?
C42 C41 H41 119.6 . . ?
Ru1 C42 H42 131.1 . . ?
C37 C42 Ru1 73.16(15) . . ?
C37 C42 C41 120.7(3) . . ?
C37 C42 H42 119.6 . . ?
C41 C42 Ru1 68.89(15) . . ?
C41 C42 H42 119.6 . . ?
C37 C43 H43A 109.5 . . ?
C37 C43 H43B 109.5 . . ?
C37 C43 H43C 109.5 . . ?
H43A C43 H43B 109.5 . . ?
H43A C43 H43C 109.5 . . ?
H43B C43 H43C 109.5 . . ?
C45 C44 C49 114.8(2) . . ?
C45 C44 B1 122.6(2) . . ?
C49 C44 B1 122.5(2) . . ?
C44 C45 H45 118.4 . . ?
C46 C45 C44 123.2(2) . . ?
C46 C45 H45 118.4 . . ?
C45 C46 H46 120.0 . . ?
C45 C46 C47 120.1(2) . . ?
C47 C46 H46 120.0 . . ?
C46 C47 H47 120.6 . . ?
C48 C47 C46 118.8(2) . . ?
C48 C47 H47 120.6 . . ?
C47 C48 H48 119.8 . . ?
C47 C48 C49 120.3(2) . . ?
C49 C48 H48 119.8 . . ?
C44 C49 H49 118.6 . . ?
C48 C49 C44 122.8(2) . . ?
C48 C49 H49 118.6 . . ?
C51 C50 B1 122.8(2) . . ?
C55 C50 C51 114.8(2) . . ?
C55 C50 B1 122.5(2) . . ?
C50 C51 H51 118.5 . . ?
C52 C51 C50 123.0(3) . . ?
C52 C51 H51 118.5 . . ?
C51 C52 H52 119.6 . . ?
C53 C52 C51 120.9(3) . . ?
C53 C52 H52 119.6 . . ?
C52 C53 H53 121.0 . . ?
C52 C53 C54 118.1(3) . . ?
C54 C53 H53 121.0 . . ?
C53 C54 H54 119.6 . . ?
C53 C54 C55 120.7(3) . . ?
C55 C54 H54 119.6 . . ?
C50 C55 H55 118.7 . . ?
C54 C55 C50 122.5(2) . . ?
C54 C55 H55 118.7 . . ?
C57 C56 C61 114.9(2) . . ?
C57 C56 B1 122.7(2) . . ?
C61 C56 B1 122.4(2) . . ?
C56 C57 H57 118.4 . . ?
C56 C57 C58 123.2(3) . . ?
C58 C57 H57 118.4 . . ?
C57 C58 H58 120.0 . . ?
C59 C58 C57 119.9(3) . . ?
C59 C58 H58 120.0 . . ?
C58 C59 H59 120.7 . . ?
C60 C59 C58 118.7(2) . . ?
C60 C59 H59 120.7 . . ?
C59 C60 H60 119.7 . . ?
C59 C60 C61 120.7(3) . . ?
C61 C60 H60 119.7 . . ?
C56 C61 H61 118.7 . . ?
C60 C61 C56 122.6(3) . . ?
C60 C61 H61 118.7 . . ?
C63 C62 C67 114.9(2) . . ?
C63 C62 B1 124.4(2) . . ?
C67 C62 B1 119.8(2) . . ?
C62 C63 H63 118.8 . . ?
C64 C63 C62 122.5(2) . . ?
C64 C63 H63 118.8 . . ?
C63 C64 H64 119.7 . . ?
C65 C64 C63 120.6(2) . . ?
C65 C64 H64 119.7 . . ?
C64 C65 H65 120.7 . . ?
C64 C65 C66 118.6(2) . . ?
C66 C65 H65 120.7 . . ?
C65 C66 H66 119.9 . . ?
C67 C66 C65 120.1(3) . . ?
C67 C66 H66 119.9 . . ?
C62 C67 H67 118.4 . . ?
C66 C67 C62 123.2(3) . . ?
C66 C67 H67 118.4 . . ?
C44 B1 C50 108.5(2) . . ?
C44 B1 C56 109.47(18) . . ?
C44 B1 C62 112.5(2) . . ?
C50 B1 C56 110.7(2) . . ?
C62 B1 C50 110.15(19) . . ?
C62 B1 C56 105.50(19) . . ?

loop_
_geom_torsion_atom_site_label_1
_geom_torsion_atom_site_label_2
_geom_torsion_atom_site_label_3
_geom_torsion_atom_site_label_4
_geom_torsion
_geom_torsion_site_symmetry_1
_geom_torsion_site_symmetry_2
_geom_torsion_site_symmetry_3
_geom_torsion_site_symmetry_4
_geom_torsion_publ_flag
Ru1 P1 C1 C2 -8.3(2) . . . . ?
Ru1 P1 C1 C6 173.15(16) . . . . ?
Ru1 P1 C7 C8 -112.0(2) . . . . ?
Ru1 P1 C7 C12 61.8(2) . . . . ?
Ru1 P1 C13 C14 -71.4(2) . . . . ?
Ru1 P1 C13 C18 105.03(19) . . . . ?
Ru1 P2 C19 C20 104.7(2) . . . . ?
Ru1 P2 C19 C24 -68.3(2) . . . . ?
Ru1 P2 C25 C26 -56.6(2) . . . . ?
Ru1 P2 C25 C30 128.2(2) . . . . ?
Ru1 P2 C31 C32 -0.9(3) . . . . ?
Ru1 P2 C31 C36 179.98(15) . . . . ?
Ru1 C37 C38 C39 -56.8(2) . . . . ?
Ru1 C37 C42 C41 51.9(2) . . . . ?
Ru1 C38 C39 C40 -54.2(2) . . . . ?
Ru1 C39 C40 C41 -55.7(2) . . . . ?
Ru1 C40 C41 C42 -59.3(2) . . . . ?
Ru1 C41 C42 C37 -53.8(2) . . . . ?
P1 C1 C2 C3 -177.1(2) . . . . ?
P1 C1 C6 C5 178.9(2) . . . . ?
P1 C7 C8 C9 175.5(2) . . . . ?
P1 C7 C12 C11 -176.3(2) . . . . ?
P1 C13 C14 C15 176.26(19) . . . . ?
P1 C13 C18 C17 -177.5(2) . . . . ?
P2 C19 C20 C21 -173.6(2) . . . . ?
P2 C19 C24 C23 174.1(2) . . . . ?
P2 C25 C26 C27 -175.9(2) . . . . ?
P2 C25 C30 C29 176.7(2) . . . . ?
P2 C31 C32 C33 -176.53(19) . . . . ?
P2 C31 C36 C35 175.6(2) . . . . ?
C1 P1 C7 C8 13.0(3) . . . . ?
C1 P1 C7 C12 -173.3(2) . . . . ?
C1 P1 C13 C14 156.4(2) . . . . ?
C1 P1 C13 C18 -27.2(2) . . . . ?
C1 C2 C3 C4 -1.2(4) . . . . ?
C2 C1 C6 C5 0.3(4) . . . . ?
C2 C3 C4 C5 -0.7(4) . . . . ?
C3 C4 C5 C6 2.4(4) . . . . ?
C4 C5 C6 C1 -2.2(4) . . . . ?
C6 C1 C2 C3 1.4(4) . . . . ?
C7 P1 C1 C2 -125.8(2) . . . . ?
C7 P1 C1 C6 55.6(2) . . . . ?
C7 P1 C13 C14 49.6(2) . . . . ?
C7 P1 C13 C18 -133.9(2) . . . . ?
C7 C8 C9 C10 -0.2(5) . . . . ?
C8 C7 C12 C11 -2.4(4) . . . . ?
C8 C9 C10 C11 -0.3(5) . . . . ?
C9 C10 C11 C12 -0.6(5) . . . . ?
C10 C11 C12 C7 2.0(5) . . . . ?
C12 C7 C8 C9 1.5(4) . . . . ?
C13 P1 C1 C2 125.5(2) . . . . ?
C13 P1 C1 C6 -53.1(2) . . . . ?
C13 P1 C7 C8 118.5(2) . . . . ?
C13 P1 C7 C12 -67.7(2) . . . . ?
C13 C14 C15 C16 1.0(4) . . . . ?
C14 C13 C18 C17 -0.9(4) . . . . ?
C14 C15 C16 C17 -0.6(4) . . . . ?
C15 C16 C17 C18 -0.5(4) . . . . ?
C16 C17 C18 C13 1.3(4) . . . . ?
C18 C13 C14 C15 -0.2(4) . . . . ?
C19 P2 C25 C26 -178.60(19) . . . . ?
C19 P2 C25 C30 6.2(2) . . . . ?
C19 P2 C31 C32 128.4(2) . . . . ?
C19 P2 C31 C36 -50.7(2) . . . . ?
C19 C20 C21 C22 -0.4(4) . . . . ?
C20 C19 C24 C23 1.0(4) . . . . ?
C20 C21 C22 C23 0.4(4) . . . . ?
C21 C22 C23 C24 0.3(4) . . . . ?
C22 C23 C24 C19 -1.1(4) . . . . ?
C24 C19 C20 C21 -0.3(4) . . . . ?
C25 P2 C19 C20 -135.6(2) . . . . ?
C25 P2 C19 C24 51.4(3) . . . . ?
C25 P2 C31 C32 -123.0(2) . . . . ?
C25 P2 C31 C36 57.9(2) . . . . ?
C25 C26 C27 C28 -0.9(4) . . . . ?
C26 C25 C30 C29 1.6(4) . . . . ?
C26 C27 C28 C29 1.0(4) . . . . ?
C27 C28 C29 C30 0.2(4) . . . . ?
C28 C29 C30 C25 -1.5(4) . . . . ?
C30 C25 C26 C27 -0.4(4) . . . . ?
C31 P2 C19 C20 -34.0(2) . . . . ?
C31 P2 C19 C24 152.9(2) . . . . ?
C31 P2 C25 C26 78.6(2) . . . . ?
C31 P2 C25 C30 -96.6(2) . . . . ?
C31 C32 C33 C34 0.5(4) . . . . ?
C32 C31 C36 C35 -3.6(4) . . . . ?
C32 C33 C34 C35 -2.7(4) . . . . ?
C33 C34 C35 C36 1.7(4) . . . . ?
C34 C35 C36 C31 1.5(4) . . . . ?
C36 C31 C32 C33 2.6(4) . . . . ?
C37 C38 C39 Ru1 57.8(2) . . . . ?
C37 C38 C39 C40 3.7(4) . . . . ?
C38 C37 C42 Ru1 -53.5(2) . . . . ?
C38 C37 C42 C41 -1.7(4) . . . . ?
C38 C39 C40 Ru1 54.7(2) . . . . ?
C38 C39 C40 C41 -1.0(4) . . . . ?
C39 C40 C41 Ru1 56.3(2) . . . . ?
C39 C40 C41 C42 -3.0(4) . . . . ?
C40 C41 C42 Ru1 58.2(2) . . . . ?
C40 C41 C42 C37 4.4(4) . . . . ?
C42 C37 C38 Ru1 54.4(2) . . . . ?
C42 C37 C38 C39 -2.3(4) . . . . ?
C43 C37 C38 Ru1 -124.5(2) . . . . ?
C43 C37 C38 C39 178.8(2) . . . . ?
C43 C37 C42 Ru1 125.4(2) . . . . ?
C43 C37 C42 C41 177.2(2) . . . . ?
C44 C45 C46 C47 0.2(5) . . . . ?
C45 C44 C49 C48 0.6(4) . . . . ?
C45 C44 B1 C50 -102.6(3) . . . . ?
C45 C44 B1 C56 18.3(4) . . . . ?
C45 C44 B1 C62 135.2(3) . . . . ?
C45 C46 C47 C48 -0.1(4) . . . . ?
C46 C47 C48 C49 0.3(4) . . . . ?
C47 C48 C49 C44 -0.6(4) . . . . ?
C49 C44 C45 C46 -0.4(5) . . . . ?
C49 C44 B1 C50 73.9(3) . . . . ?
C49 C44 B1 C56 -165.2(2) . . . . ?
C49 C44 B1 C62 -48.3(3) . . . . ?
C50 C51 C52 C53 -0.4(5) . . . . ?
C51 C50 C55 C54 -0.6(4) . . . . ?
C51 C50 B1 C44 -27.2(3) . . . . ?
C51 C50 B1 C56 -147.4(2) . . . . ?
C51 C50 B1 C62 96.4(3) . . . . ?
C51 C52 C53 C54 -0.4(5) . . . . ?
C52 C53 C54 C55 0.7(4) . . . . ?
C53 C54 C55 C50 -0.2(4) . . . . ?
C55 C50 C51 C52 0.9(4) . . . . ?
C55 C50 B1 C44 153.5(2) . . . . ?
C55 C50 B1 C56 33.3(3) . . . . ?
C55 C50 B1 C62 -83.0(3) . . . . ?
C56 C57 C58 C59 -0.2(4) . . . . ?
C57 C56 C61 C60 -1.8(4) . . . . ?
C57 C56 B1 C44 -81.7(3) . . . . ?
C57 C56 B1 C50 37.9(3) . . . . ?
C57 C56 B1 C62 157.0(2) . . . . ?
C57 C58 C59 C60 -1.3(4) . . . . ?
C58 C59 C60 C61 1.2(4) . . . . ?
C59 C60 C61 C56 0.4(4) . . . . ?
C61 C56 C57 C58 1.7(4) . . . . ?
C61 C56 B1 C44 96.5(3) . . . . ?
C61 C56 B1 C50 -143.9(2) . . . . ?
C61 C56 B1 C62 -24.8(3) . . . . ?
C62 C63 C64 C65 -0.4(4) . . . . ?
C63 C62 C67 C66 -2.3(3) . . . . ?
C63 C62 B1 C44 -18.0(3) . . . . ?
C63 C62 B1 C50 -139.2(2) . . . . ?
C63 C62 B1 C56 101.3(3) . . . . ?
C63 C64 C65 C66 -0.8(4) . . . . ?
C64 C65 C66 C67 0.3(4) . . . . ?
C65 C66 C67 C62 1.3(4) . . . . ?
C67 C62 C63 C64 1.8(4) . . . . ?
C67 C62 B1 C44 173.3(2) . . . . ?
C67 C62 B1 C50 52.1(3) . . . . ?
C67 C62 B1 C56 -67.4(3) . . . . ?
B1 C44 C45 C46 176.3(3) . . . . ?
B1 C44 C49 C48 -176.1(2) . . . . ?
B1 C50 C51 C52 -178.4(2) . . . . ?
B1 C50 C55 C54 178.8(2) . . . . ?
B1 C56 C57 C58 -180.0(2) . . . . ?
B1 C56 C61 C60 179.9(2) . . . . ?
B1 C62 C63 C64 -167.4(2) . . . . ?
B1 C62 C67 C66 167.4(2) . . . . ?

_shelx_res_file                  
;
TITL jr-iii-185-bph4.res in P2(1)
    jr-iii-185-bph4.res
    created by SHELXL-2018/3 at 17:27:34 on 18-Aug-2022
CELL 1.54184 10.477057 16.55786 15.242309 90 98.9266 90
ZERR 2 0.000055 0.000102 0.00009 0 0.0005 0
LATT -1
SYMM -X,0.5+Y,-Z
SFAC C H B Cl P Ru
UNIT 134 116 2 2 4 2

L.S. 20
PLAN  5
SIZE 0.03 0.03 0.1
TEMP -133.15
CONF
MORE -1
BOND $H
fmap 2
acta
REM <olex2.extras>
REM <HklSrc "%.\\JR-III-185-BPh4.hkl">
REM </olex2.extras>

WGHT    0.020100    0.596200
FVAR       0.42916
RU1   6    0.707806    0.510420    0.766925    11.00000    0.01261    0.01575 =
         0.01225   -0.00142    0.00170    0.00018
CL1   4    0.914787    0.464321    0.837492    11.00000    0.01422    0.02107 =
         0.02082   -0.00022    0.00195    0.00269
P1    5    0.618213    0.445831    0.881524    11.00000    0.01322    0.01557 =
         0.01454   -0.00059    0.00188    0.00022
P2    5    0.752670    0.638082    0.836720    11.00000    0.01395    0.01575 =
         0.01415   -0.00060    0.00074    0.00116
C1    1    0.457399    0.476778    0.899964    11.00000    0.01376    0.02091 =
         0.01663   -0.00440    0.00223   -0.00169
C2    1    0.395940    0.542694    0.856856    11.00000    0.01486    0.02303 =
         0.02332   -0.00568    0.00135   -0.00124
AFIX  43
H2    2    0.435724    0.571596    0.814526    11.00000   -1.20000
AFIX   0
C3    1    0.274778    0.566976    0.875565    11.00000    0.01746    0.02877 =
         0.03469   -0.00963   -0.00242    0.00521
AFIX  43
H3    2    0.233192    0.612953    0.846785    11.00000   -1.20000
AFIX   0
C4    1    0.216385    0.524262    0.935469    11.00000    0.01487    0.04430 =
         0.03271   -0.01944    0.00548    0.00003
AFIX  43
H4    2    0.134732    0.541190    0.948489    11.00000   -1.20000
AFIX   0
C5    1    0.275354    0.456847    0.977003    11.00000    0.02331    0.04080 =
         0.02309   -0.01050    0.00945   -0.01010
AFIX  43
H5    2    0.232715    0.426465    1.016693    11.00000   -1.20000
AFIX   0
C6    1    0.396558    0.433415    0.960922    11.00000    0.02141    0.02648 =
         0.02051   -0.00285    0.00416   -0.00506
AFIX  43
H6    2    0.438338    0.388134    0.991072    11.00000   -1.20000
AFIX   0
C7    1    0.594959    0.338942    0.849940    11.00000    0.02075    0.01456 =
         0.01819    0.00034    0.00089    0.00081
C8    1    0.470853    0.306441    0.827946    11.00000    0.01827    0.02217 =
         0.02969   -0.00375   -0.00455    0.00101
AFIX  43
H8    2    0.397501    0.338694    0.833391    11.00000   -1.20000
AFIX   0
C9    1    0.454286    0.227277    0.798193    11.00000    0.02421    0.02718 =
         0.05082   -0.00950   -0.00863   -0.00402
AFIX  43
H9    2    0.369524    0.205853    0.783654    11.00000   -1.20000
AFIX   0
C10   1    0.558804    0.179586    0.789521    11.00000    0.03479    0.01935 =
         0.05606   -0.01140   -0.00836    0.00098
AFIX  43
H10   2    0.546825    0.125418    0.769377    11.00000   -1.20000
AFIX   0
C11   1    0.681842    0.211492    0.810521    11.00000    0.02761    0.02131 =
         0.05178   -0.00935   -0.00100    0.00553
AFIX  43
H11   2    0.754728    0.178746    0.805272    11.00000   -1.20000
AFIX   0
C12   1    0.699785    0.290419    0.839022    11.00000    0.02019    0.02230 =
         0.03472   -0.00467    0.00142    0.00007
AFIX  43
H12   2    0.784783    0.311866    0.851335    11.00000   -1.20000
AFIX   0
C13   1    0.705542    0.444673    0.995849    11.00000    0.01714    0.02131 =
         0.01764    0.00213    0.00201   -0.00431
C14   1    0.817210    0.398004    1.020832    11.00000    0.02032    0.02293 =
         0.02316    0.00674    0.00307   -0.00082
AFIX  43
H14   2    0.846779    0.363217    0.978671    11.00000   -1.20000
AFIX   0
C15   1    0.884818    0.402262    1.106658    11.00000    0.02101    0.03118 =
         0.02736    0.01120   -0.00277   -0.00518
AFIX  43
H15   2    0.960946    0.371003    1.122477    11.00000   -1.20000
AFIX   0
C16   1    0.841928    0.451827    1.169379    11.00000    0.02854    0.03645 =
         0.01911    0.00543   -0.00421   -0.01084
AFIX  43
H16   2    0.888003    0.454187    1.228137    11.00000   -1.20000
AFIX   0
C17   1    0.731265    0.497994    1.145839    11.00000    0.03005    0.03722 =
         0.02058   -0.00492    0.00362   -0.00940
AFIX  43
H17   2    0.701068    0.531697    1.188702    11.00000   -1.20000
AFIX   0
C18   1    0.664411    0.494933    1.059340    11.00000    0.02135    0.02407 =
         0.02002   -0.00019    0.00209   -0.00249
AFIX  43
H18   2    0.589804    0.527546    1.043453    11.00000   -1.20000
AFIX   0
C19   1    0.606270    0.695208    0.846567    11.00000    0.01861    0.01629 =
         0.02060   -0.00224    0.00243    0.00241
C20   1    0.565344    0.700463    0.929734    11.00000    0.02155    0.02271 =
         0.02068   -0.00570    0.00209   -0.00038
AFIX  43
H20   2    0.618237    0.679280    0.980818    11.00000   -1.20000
AFIX   0
C21   1    0.448200    0.736370    0.937897    11.00000    0.02657    0.02920 =
         0.03073   -0.01537    0.01041   -0.00103
AFIX  43
H21   2    0.420818    0.739376    0.994376    11.00000   -1.20000
AFIX   0
C22   1    0.371174    0.767821    0.863838    11.00000    0.02057    0.02895 =
         0.04816   -0.01151    0.00733    0.00614
AFIX  43
H22   2    0.291231    0.792732    0.869646    11.00000   -1.20000
AFIX   0
C23   1    0.410291    0.763094    0.781199    11.00000    0.02187    0.02408 =
         0.03653    0.00058   -0.00090    0.00316
AFIX  43
H23   2    0.357277    0.785015    0.730581    11.00000   -1.20000
AFIX   0
C24   1    0.526597    0.726460    0.772172    11.00000    0.01917    0.02108 =
         0.02251   -0.00015    0.00073    0.00110
AFIX  43
H24   2    0.552260    0.722575    0.715217    11.00000   -1.20000
AFIX   0
C25   1    0.846447    0.699474    0.769056    11.00000    0.01740    0.01882 =
         0.01520   -0.00063    0.00068   -0.00147
C26   1    0.962018    0.665657    0.751582    11.00000    0.02063    0.01646 =
         0.02575   -0.00136    0.00485    0.00191
AFIX  43
H26   2    0.984933    0.612377    0.771127    11.00000   -1.20000
AFIX   0
C27   1    1.043359    0.709283    0.705974    11.00000    0.02663    0.02170 =
         0.02759    0.00040    0.00999    0.00087
AFIX  43
H27   2    1.122398    0.686209    0.695018    11.00000   -1.20000
AFIX   0
C28   1    1.009391    0.786947    0.676155    11.00000    0.03344    0.02515 =
         0.02901    0.00389    0.01155   -0.00254
AFIX  43
H28   2    1.064576    0.816586    0.644045    11.00000   -1.20000
AFIX   0
C29   1    0.895526    0.820862    0.693261    11.00000    0.03124    0.01901 =
         0.02869    0.00558    0.00300    0.00138
AFIX  43
H29   2    0.872311    0.873813    0.672691    11.00000   -1.20000
AFIX   0
C30   1    0.814643    0.777889    0.740457    11.00000    0.02015    0.01995 =
         0.02500    0.00096    0.00263    0.00331
AFIX  43
H30   2    0.737388    0.802058    0.753272    11.00000   -1.20000
AFIX   0
C31   1    0.847869    0.659564    0.946318    11.00000    0.01459    0.02239 =
         0.01675   -0.00176    0.00089   -0.00074
C32   1    0.906291    0.602019    1.004721    11.00000    0.01572    0.02042 =
         0.02227    0.00139    0.00104   -0.00129
AFIX  43
H32   2    0.902838    0.546691    0.988023    11.00000   -1.20000
AFIX   0
C33   1    0.970394    0.624824    1.088186    11.00000    0.02061    0.03148 =
         0.02156    0.00426   -0.00396   -0.00406
AFIX  43
H33   2    1.011002    0.584922    1.127807    11.00000   -1.20000
AFIX   0
C34   1    0.975262    0.704915    1.113634    11.00000    0.02301    0.03560 =
         0.02059   -0.00437   -0.00210   -0.00739
AFIX  43
H34   2    1.015837    0.719800    1.171478    11.00000   -1.20000
AFIX   0
C35   1    0.920561    0.763743    1.054296    11.00000    0.02573    0.02691 =
         0.02882   -0.00784   -0.00237   -0.00434
AFIX  43
H35   2    0.925667    0.819087    1.070904    11.00000   -1.20000
AFIX   0
C36   1    0.858602    0.741341    0.970884    11.00000    0.02894    0.01914 =
         0.02465   -0.00148   -0.00400   -0.00002
AFIX  43
H36   2    0.823036    0.781667    0.929910    11.00000   -1.20000
AFIX   0
C37   1    0.748938    0.437386    0.644346    11.00000    0.02502    0.03507 =
         0.01359   -0.01054    0.00315   -0.00089
C38   1    0.771904    0.521317    0.632099    11.00000    0.02515    0.03831 =
         0.01240   -0.00514    0.00630   -0.01084
AFIX  43
H38   2    0.854181    0.538741    0.620752    11.00000   -1.20000
AFIX   0
C39   1    0.674269    0.578168    0.636662    11.00000    0.03489    0.02578 =
         0.01035    0.00200   -0.00157   -0.00433
AFIX  43
H39   2    0.689097    0.633453    0.624961    11.00000   -1.20000
AFIX   0
C40   1    0.553156    0.553754    0.658673    11.00000    0.02528    0.02922 =
         0.01234   -0.00063   -0.00528    0.00658
AFIX  43
H40   2    0.487223    0.592346    0.662712    11.00000   -1.20000
AFIX   0
C41   1    0.532777    0.472030    0.674257    11.00000    0.01720    0.03143 =
         0.01448   -0.00295   -0.00107   -0.00085
AFIX  43
H41   2    0.453786    0.455264    0.691829    11.00000   -1.20000
AFIX   0
C42   1    0.628567    0.413773    0.664171    11.00000    0.02344    0.02410 =
         0.01448   -0.00489   -0.00064   -0.00256
AFIX  43
H42   2    0.610742    0.358063    0.670964    11.00000   -1.20000
AFIX   0
C43   1    0.852471    0.376430    0.637675    11.00000    0.02876    0.04415 =
         0.03407   -0.01981    0.00562    0.00613
AFIX 137
H43A  2    0.923967    0.384471    0.686538    11.00000   -1.50000
H43B  2    0.884078    0.382973    0.580858    11.00000   -1.50000
H43C  2    0.817162    0.321932    0.641262    11.00000   -1.50000
AFIX   0

C44   1    0.281654    0.512774    0.363095    11.00000    0.02309    0.01148 =
         0.01875    0.00071    0.00418   -0.00269
C45   1    0.218694    0.518054    0.275494    11.00000    0.02543    0.02004 =
         0.02007    0.00142    0.00386    0.00005
AFIX  43
H45   2    0.134797    0.541271    0.264840    11.00000   -1.20000
AFIX   0
C46   1    0.272872    0.490979    0.203170    11.00000    0.03789    0.02709 =
         0.01758   -0.00003    0.00481    0.00105
AFIX  43
H46   2    0.226183    0.496066    0.144815    11.00000   -1.20000
AFIX   0
C47   1    0.395449    0.456429    0.216181    11.00000    0.04020    0.02325 =
         0.02475   -0.00059    0.01671    0.00074
AFIX  43
H47   2    0.433133    0.437701    0.167135    11.00000   -1.20000
AFIX   0
C48   1    0.461269    0.449865    0.301620    11.00000    0.02791    0.01901 =
         0.03337    0.00217    0.01160    0.00394
AFIX  43
H48   2    0.545195    0.426654    0.311611    11.00000   -1.20000
AFIX   0
C49   1    0.405308    0.477073    0.373167    11.00000    0.02438    0.01916 =
         0.02402    0.00073    0.00313    0.00158
AFIX  43
H49   2    0.452395    0.471368    0.431329    11.00000   -1.20000
AFIX   0
C50   1    0.294003    0.635791    0.477609    11.00000    0.02517    0.01769 =
         0.01415    0.00186    0.00033   -0.00126
C51   1    0.420923    0.652520    0.464115    11.00000    0.02830    0.02440 =
         0.02481   -0.00147    0.00460   -0.00470
AFIX  43
H51   2    0.465355    0.613204    0.434939    11.00000   -1.20000
AFIX   0
C52   1    0.484240    0.723717    0.491406    11.00000    0.03393    0.03496 =
         0.03026    0.00054    0.00512   -0.01332
AFIX  43
H52   2    0.570394    0.731814    0.480980    11.00000   -1.20000
AFIX   0
C53   1    0.423805    0.783146    0.533601    11.00000    0.05290    0.02222 =
         0.02817   -0.00298    0.00278   -0.01654
AFIX  43
H53   2    0.467361    0.831867    0.552693    11.00000   -1.20000
AFIX   0
C54   1    0.297932    0.769656    0.547263    11.00000    0.04659    0.01951 =
         0.02408   -0.00448    0.00416   -0.00384
AFIX  43
H54   2    0.254032    0.809890    0.575532    11.00000   -1.20000
AFIX   0
C55   1    0.234847    0.697595    0.519957    11.00000    0.03223    0.02243 =
         0.01798   -0.00084    0.00445   -0.00244
AFIX  43
H55   2    0.148586    0.690071    0.530423    11.00000   -1.20000
AFIX   0
C56   1    0.063113    0.564330    0.417098    11.00000    0.02194    0.01861 =
         0.01454   -0.00322    0.00205    0.00072
C57   1    0.012777    0.632631    0.370166    11.00000    0.02705    0.02183 =
         0.02362    0.00291   -0.00068    0.00219
AFIX  43
H57   2    0.071369    0.672135    0.354966    11.00000   -1.20000
AFIX   0
C58   1   -0.119496    0.645702    0.344481    11.00000    0.03186    0.02796 =
         0.02743   -0.00088   -0.00291    0.01051
AFIX  43
H58   2   -0.148944    0.693263    0.312785    11.00000   -1.20000
AFIX   0
C59   1   -0.207770    0.589142    0.365320    11.00000    0.02114    0.04260 =
         0.02492   -0.00493   -0.00095    0.00731
AFIX  43
H59   2   -0.297986    0.597906    0.349289    11.00000   -1.20000
AFIX   0
C60   1   -0.161921    0.519918    0.409786    11.00000    0.02289    0.03703 =
         0.02333   -0.00279    0.00222   -0.00329
AFIX  43
H60   2   -0.221111    0.480132    0.423501    11.00000   -1.20000
AFIX   0
C61   1   -0.029531    0.507739    0.434820    11.00000    0.02340    0.02405 =
         0.01974   -0.00140    0.00086    0.00109
AFIX  43
H61   2   -0.000890    0.459297    0.465026    11.00000   -1.20000
AFIX   0
C62   1    0.233255    0.486893    0.532003    11.00000    0.01340    0.01852 =
         0.01789    0.00086   -0.00055   -0.00113
C63   1    0.257263    0.403787    0.526404    11.00000    0.02559    0.01988 =
         0.02072    0.00052    0.00536    0.00150
AFIX  43
H63   2    0.284068    0.383252    0.473984    11.00000   -1.20000
AFIX   0
C64   1    0.243255    0.350237    0.594876    11.00000    0.03259    0.01822 =
         0.03012    0.00668    0.00840    0.00405
AFIX  43
H64   2    0.260063    0.294380    0.588154    11.00000   -1.20000
AFIX   0
C65   1    0.205074    0.377744    0.672561    11.00000    0.02188    0.02824 =
         0.01922    0.00934    0.00234   -0.00044
AFIX  43
H65   2    0.194442    0.341245    0.718972    11.00000   -1.20000
AFIX   0
C66   1    0.182646    0.459782    0.681226    11.00000    0.01854    0.03158 =
         0.01623   -0.00150    0.00239   -0.00391
AFIX  43
H66   2    0.156839    0.479942    0.734132    11.00000   -1.20000
AFIX   0
C67   1    0.197856    0.512347    0.612771    11.00000    0.02084    0.01936 =
         0.02176   -0.00223    0.00192   -0.00286
AFIX  43
H67   2    0.183631    0.568327    0.620911    11.00000   -1.20000
AFIX   0
B1    3    0.220133    0.549707    0.447097    11.00000    0.01994    0.01538 =
         0.01526   -0.00005    0.00174   -0.00031
HKLF 4


REM  jr-iii-185-bph4.res in P2(1)
REM wR2 = 0.0428, GooF = S = 1.044, Restrained GooF = 1.044 for all data
REM R1 = 0.0181 for 10430 Fo > 4sig(Fo) and 0.0190 for all 10685 data
REM 650 parameters refined using 1 restraints

END

WGHT      0.0201      0.5962

REM Highest difference peak  0.239,  deepest hole -0.398,  1-sigma level  0.036
Q1    1   0.6620  0.4402  0.9411  11.00000  0.05    0.24
Q2    1   0.5361  0.4592  0.8948  11.00000  0.05    0.20
Q3    1   0.2214  0.5135  0.4839  11.00000  0.05    0.19
Q4    1   0.7998  0.6469  0.9002  11.00000  0.05    0.19
Q5    1   0.2559  0.5941  0.4596  11.00000  0.05    0.18
;
_shelx_res_checksum              12496
_olex2_submission_special_instructions 'No special instructions were received'
_oxdiff_exptl_absorpt_empirical_details 
;
Empirical correction (ABSPACK) includes:
- Absorption correction using spherical harmonics
- Frame scaling
- Detector area scaling
- B-factor correction
;
_oxdiff_exptl_absorpt_empirical_full_max 1.209
_oxdiff_exptl_absorpt_empirical_full_min 0.896
